# Supplementary material for: Analysis of Population Structure and Selection Signature in Wadi Sheep Based on Resequencing Data
Source: Vet Sci. 2026 Jun 30;13(7):636. doi: 10.3390/vetsci13070636 (PMC13418910; doi:10.3390/vetsci13070636)
Supplement: Supplementary file 1 [file vetsci-13-00636-s001.zip]

Archive with 2 entries (2 files):
- Supplementary.xlsx
- Supplementary Figure S1.png
