# Supplementary material for: Analysis of Population Structure and Selection Signature in Wadi Sheep Based on Resequencing Data
Source: Vet Sci. 2026 Jun 30;13(7):636. doi: 10.3390/vetsci13070636 (PMC13418910; doi:10.3390/vetsci13070636)
Supplement: Supplementary file 1 [file vetsci-13-00636-s001.zip › Supplementary.xlsx]

## Sheet: Table S1
Supplementary Table S1. Summary of sequencing data
Sample ID	Breed	Raw Reads(M)	Clean Reads(M)	Raw Base(G)	Clean Base(G)	Q20(%)	Q30(%)	GC Content(%)	Mapping ratio(%)	Depth(×)	Accession	Sex	Sample origin place
WD01	Wadi sheep	233.104	232.369	34.9656	34.8553	99.3136	97.4918	43.2723	99.82	12.4866	SAMN49526148	male	Shandong, China
WD02	Wadi sheep	675.03	671.733	101.255	100.76	98.931	96.6187	44.3503	99.85	34.7223	SAMN49526149	male	Shandong, China
WD03	Wadi sheep	222.925	222.015	33.4387	33.3022	99.3096	97.517	44.2842	99.8	11.7741	SAMN49526150	male	Shandong, China
WD04	Wadi sheep	214.613	213.589	32.1919	32.0384	98.7381	96.0529	44.0063	99.83	11.4912	SAMN49526151	female	Shandong, China
WD05	Wadi sheep	212.761	211.821	31.9141	31.7731	99.294	97.4212	43.6523	99.84	11.4552	SAMN49526152	female	Shandong, China
WD06	Wadi sheep	241.59	240.387	36.2386	36.0581	99.4366	97.9653	44.7005	99.84	12.7705	SAMN49526153	female	Shandong, China
WD07	Wadi sheep	221.406	220.199	33.2109	33.0299	98.7779	96.2107	44.7634	99.85	11.6806	SAMN49526154	male	Shandong, China
WD08	Wadi sheep	208.93	208.024	31.3396	31.2037	98.7618	96.1287	43.899	99.88	11.1348	SAMN49526155	male	Shandong, China
WD09	Wadi sheep	210.882	209.859	31.6324	31.4789	98.72	96.0093	43.7957	99.88	11.2249	SAMN49526156	male	Shandong, China
WD10	Wadi sheep	248.791	247.174	37.3187	37.0761	99.3861	97.7988	44.607	99.88	13.12	SAMN49526157	male	Shandong, China
WD11	Wadi sheep	238.205	237.04	35.7308	35.5559	99.3942	97.7939	43.5826	99.86	12.6807	SAMN49526158	male	Shandong, China
WD12	Wadi sheep	256.805	255.692	38.5208	38.3538	98.823	96.324	44.2375	99.89	13.6093	SAMN49526159	male	Shandong, China
WD13	Wadi sheep	207.996	206.939	31.1994	31.0408	98.8014	96.228	44.2801	99.88	11.063	SAMN49526160	male	Shandong, China
WD14	Wadi sheep	215.149	214.249	32.2724	32.1373	98.5172	95.4373	44.6116	99.87	11.4076	SAMN49526161	male	Shandong, China
WD15	Wadi sheep	216.973	215.782	32.5459	32.3674	99.3832	97.746	43.5516	99.86	11.5535	SAMN49526162	male	Shandong, China
WD16	Wadi sheep	261.08	259.616	39.162	38.9424	99.3443	97.7004	44.4295	99.84	13.6599	SAMN49526163	male	Shandong, China
WD17	Wadi sheep	218.653	217.632	32.7979	32.6448	98.5205	95.4616	44.6252	99.86	11.6127	SAMN49526164	female	Shandong, China
WD18	Wadi sheep	255.124	253.687	38.2685	38.0531	99.4525	98.022	44.5866	99.87	13.4733	SAMN49526165	female	Shandong, China
WD19	Wadi sheep	269.946	268.562	40.4918	40.2843	99.4317	97.9665	44.2826	99.88	14.1479	SAMN49526166	male	Shandong, China
WD20	Wadi sheep	217.14	216.055	32.571	32.4083	98.7819	96.1935	44.5443	99.87	11.5241	SAMN49526167	male	Shandong, China
WD21	Wadi sheep	206.576	205.574	30.9863	30.8361	98.5155	95.4705	44.6281	99.89	10.9281	SAMN49526168	male	Shandong, China
WD22	Wadi sheep	221.462	220.281	33.2193	33.0421	98.8085	96.2716	44.6439	99.88	11.7206	SAMN49526169	male	Shandong, China
WD23	Wadi sheep	247.838	246.464	37.1757	36.9697	99.45	98.0069	44.5334	98.76	12.8579	SAMN49526170	male	Shandong, China
WD24	Wadi sheep	210.298	209.291	31.5446	31.3936	98.7305	96.05	45.0734	99.88	11.1224	SAMN49526171	male	Shandong, China
WD25	Wadi sheep	210.953	209.856	31.643	31.4784	98.7867	96.2173	43.7199	99.89	11.2478	SAMN49526172	male	Shandong, China
WD26	Wadi sheep	227.158	226.023	34.0737	33.9035	99.4345	97.9533	46.0537	99.87	12.2027	SAMN49526173	male	Shandong, China
WD27	Wadi sheep	213.274	212.113	31.9911	31.8169	98.7152	96.0127	43.8129	99.88	11.3752	SAMN49526174	male	Shandong, China
WD28	Wadi sheep	269.186	267.845	40.3778	40.1768	99.4776	98.1125	46.1008	99.88	14.2291	SAMN49526175	male	Shandong, China
WD29	Wadi sheep	262.948	261.379	39.4422	39.2068	99.4116	97.892	45.5483	99.89	13.9891	SAMN49526176	male	Shandong, China
WD30	Wadi sheep	258.352	257.011	38.7528	38.5517	99.4604	98.0537	45.1733	99.87	13.6924	SAMN49526177	male	Shandong, China

## Sheet: Table S2
Supplementary Table S2. Summary of 80 sheep sample information
No	Breed	Sample ID	BioProject
Dorset01	Dorset sheep	SRR5991220	PRJNA325682
Dorset02	Dorset sheep	SRR5991221	PRJNA325682
Dorset03	Dorset sheep	SRR5991223	PRJNA325682
Dorset04	Dorset sheep	SRR5991224	PRJNA325682
Dorset05	Dorset sheep	SRR5991225	PRJNA325682
Dorset06	Dorset sheep	SRR5991226	PRJNA325682
Dorset07	Dorset sheep	SRR5991227	PRJNA325682
Dorset08	Dorset sheep	SRR5991276	PRJNA325682
Dorset09	Dorset sheep	SRR5991277	PRJNA325682
Dorset10	Dorset sheep	SRR5991313	PRJNA325682
Dorset11	Dorset sheep	SRR5991395	PRJNA325682
Dorset12	Dorset sheep	SRR5991396	PRJNA325682
Dorset13	Dorset sheep	SRR5991397	PRJNA325682
Dorset14	Dorset sheep	SRR5991398	PRJNA325682
Dorset15	Dorset sheep	SRR5991399	PRJNA325682
Dorset16	Dorset sheep	SRR5991401	PRJNA325682
Dorset17	Dorset sheep	SRR5991432	PRJNA325682
Dorset18	Dorset sheep	SRR5991434	PRJNA325682
Dorset19	Dorset sheep	SRR5991435	PRJNA325682
Dorset20	Dorset sheep	SRR5991492	PRJNA325682
Merino01	Merino sheep	SRR5991159	PRJNA325682
Merino02	Merino sheep	SRR5991162	PRJNA325682
Merino03	Merino sheep	SRR5991164	PRJNA325682
Merino04	Merino sheep	SRR5991169	PRJNA325682
Merino05	Merino sheep	SRR5991199	PRJNA325682
Merino06	Merino sheep	SRR5991233	PRJNA325682
Merino07	Merino sheep	SRR5991331	PRJNA325682
Merino08	Merino sheep	SRR5991344	PRJNA325682
Merino09	Merino sheep	SRR5991347	PRJNA325682
Merino10	Merino sheep	SRR5991348	PRJNA325682
Merino11	Merino sheep	SRR5991352	PRJNA325682
Merino12	Merino sheep	SRR5991406	PRJNA325682
Merino13	Merino sheep	SRR5991407	PRJNA325682
Merino14	Merino sheep	SRR5991408	PRJNA325682
Merino15	Merino sheep	SRR5991458	PRJNA325682
Merino16	Merino sheep	SRR5991460	PRJNA325682
Merino17	Merino sheep	SRR5991463	PRJNA325682
Merino18	Merino sheep	SRR5991496	PRJNA325682
Merino19	Merino sheep	SRR5991500	PRJNA325682
Merino20	Merino sheep	SRR5991504	PRJNA325682
Hu01	Hu sheep	SRR12358326	PRJNA647051
Hu02	Hu sheep	SRR12358330	PRJNA647051
Hu03	Hu sheep	SRR12358331	PRJNA647051
Hu04	Hu sheep	SRR12358335	PRJNA647051
Hu05	Hu sheep	SRR12358336	PRJNA647051
Hu06	Hu sheep	SRR12358345	PRJNA647051
Hu07	Hu sheep	SRR12358346	PRJNA647051
Hu08	Hu sheep	SRR12358348	PRJNA647051
Hu09	Hu sheep	SRR12358350	PRJNA647051
Hu10	Hu sheep	SRR12358352	PRJNA647051
Hu11	Hu sheep	SRR12358353	PRJNA647051
Hu12	Hu sheep	SRR12358354	PRJNA647051
Hu13	Hu sheep	SRR12358356	PRJNA647051
Hu14	Hu sheep	SRR12358358	PRJNA647051
Hu15	Hu sheep	SRR12358361	PRJNA647051
Hu16	Hu sheep	SRR12358363	PRJNA647051
Hu17	Hu sheep	SRR12358364	PRJNA647051
Hu18	Hu sheep	SRR12358365	PRJNA647051
Hu19	Hu sheep	SRR12358373	PRJNA647051
Hu20	Hu sheep	SRR12358392	PRJNA647051
Tan01	Tan sheep	SRR31366228	PRJNA1186817
Tan02	Tan sheep	SRR31366229	PRJNA1186817
Tan03	Tan sheep	SRR31366230	PRJNA1186817
Tan04	Tan sheep	SRR31366231	PRJNA1186817
Tan05	Tan sheep	SRR31366232	PRJNA1186817
Tan06	Tan sheep	SRR31366233	PRJNA1186817
Tan07	Tan sheep	SRR31366234	PRJNA1186817
Tan08	Tan sheep	SRR31366235	PRJNA1186817
Tan09	Tan sheep	SRR31366236	PRJNA1186817
Tan10	Tan sheep	SRR31366237	PRJNA1186817
Small-tailed Han01	Small-tailed Han sheep	SRR11657475	PRJNA624020
Small-tailed Han02	Small-tailed Han sheep	SRR11657486	PRJNA624020
Small-tailed Han03	Small-tailed Han sheep	SRR11657497	PRJNA624020
Small-tailed Han04	Small-tailed Han sheep	SRR11657529	PRJNA624020
Small-tailed Han05	Small-tailed Han sheep	SRR11657572	PRJNA624020
Small-tailed Han06	Small-tailed Han sheep	SRR11657578	PRJNA624020
Small-tailed Han07	Small-tailed Han sheep	SRR11657584	PRJNA624020
Small-tailed Han08	Small-tailed Han sheep	SRR11657603	PRJNA624020
Small-tailed Han09	Small-tailed Han sheep	SRR11657681	PRJNA624020
Small-tailed Han10	Small-tailed Han sheep	SRR11657682	PRJNA624020

## Sheet: Table S3 
Supplementary Table S3. Distribution of SNPs identified in WAD annotated by SnpEff
Fields	Number	Percentage
intergenic region	11336143	0.49848
intron variant	8343922	0.366904
upstream gene variant	1180625	0.0519152
downstream gene variant	977929	0.0430021
3 prime UTR variant	274822	0.0120847
5 prime UTR variant	160016	0.00703633
intragenic variant	134268	0.00590412
non coding transcript exon variant	124455	0.00547262
synonymous variant	101311	0.00445491
missense variant	50020	0.00219951
5 prime UTR premature start codon gain variant	37748	0.00165988
splice region variant&intron variant	13400	0.000589233
splice region variant&synonymous variant	2008	8.82971e-05
missense variant&splice region variant	893	3.92676e-05
stop gained	883	3.88278e-05
splice region variant	845	3.71569e-05
splice region variant&non coding transcript exon variant	747	3.28476e-05
splice donor variant&intron variant	476	2.0931e-05
splice acceptor variant&intron variant	316	1.38954e-05
stop lost	155	6.81576e-06
start lost	149	6.55192e-06
stop retained variant	136	5.98028e-06
start retained variant	48	2.11069e-06
splice region variant&stop retained variant	25	1.09932e-06
stop lost&splice region variant	22	9.67398e-07
splice acceptor variant&splice donor variant&intron variant	17	7.47535e-07
initiator codon variant	16	7.03562e-07
stop gained&splice region variant	12	5.27672e-07
start lost&splice region variant	2	8.79453e-08
splice region variant&start retained variant	2	8.79453e-08
Total	22741411	1

## Sheet: Table S4
Supplementary Table S4. List of deleterious missense SNPs in WAD based on SIFT predictions
Chromosome	Position	SNP ID	Reference Allele	Alternate Allele	Gene	Transcript	Consequence	CDS_pos	Protein_pos	AA_change	Codons	SIFT
1	127646	1:127646	C	G	FAM240C	ENSOART00020127962	missense_variant&splice_region_variant	144	48	D/E	gaC/gaG	deleterious(0.02)
1	680417	1:680417	G	T	SNED1	ENSOART00020099287	missense_variant	3057	1019	S/R	agC/agA	deleterious(0)
1	1328140	1:1328140	C	G	OTOS	ENSOART00020139270	missense_variant	238	80	L/V	Ctg/Gtg	deleterious(0)
1	2349986	1:2349986	C	G	HDAC4	ENSOART00020096731	missense_variant	1282	428	P/A	Ccc/Gcc	deleterious_low_confidence(0.01)
1	3219418	1:3219418	C	T	SCLY	ENSOART00020164386	missense_variant	475	159	V/I	Gtc/Atc	deleterious(0.04)
1	3419414	1:3419414	G	A	LRRFIP1	ENSOART00020087668	missense_variant	1601	534	T/M	aCg/aTg	deleterious(0.05)
1	3457795	1:3457795	G	A	LRRFIP1	ENSOART00020087668	missense_variant	526	176	R/W	Cgg/Tgg	deleterious(0.02)
1	5018653	1:5018653	C	T	GBX2	ENSOART00020100489	missense_variant	695	232	A/V	gCc/gTc	deleterious(0.05)
1	7425273	1:7425273	G	A	UGT1A6	ENSOART00020113725	missense_variant	710	237	T/M	aCg/aTg	deleterious_low_confidence(0.01)
1	7936774	1:7936774	T	C	NEU2	ENSOART00020172295	missense_variant	29	10	E/G	gAg/gGg	deleterious(0.01)
1	10036883	1:10036883	A	T	ZMYM6	ENSOART00020148896	missense_variant	2148	716	N/K	aaT/aaA	deleterious_low_confidence(0)
1	10555621	1:10555621	G	A	TFAP2E	ENSOART00020139403	missense_variant	439	147	G/S	Ggc/Agc	deleterious_low_confidence(0.04)
1	11244614	1:11244614	C	T	LSM10	ENSOART00020161161	missense_variant	244	82	V/I	Gtc/Atc	deleterious(0.03)
1	11300330	1:11300330	G	A	CSF3R	ENSOART00020088296	missense_variant	2134	712	R/W	Cgg/Tgg	deleterious(0.02)
1	12426062	1:12426062	C	T	RSPO1	ENSOART00020154579	missense_variant	506	169	R/Q	cGg/cAg	deleterious(0)
1	13581043	1:13581043	A	T	RRAGC	ENSOART00020133104	missense_variant	1022	341	L/H	cTt/cAt	deleterious_low_confidence(0)
1	13581044	1:13581044	G	T	RRAGC	ENSOART00020133104	missense_variant	1021	341	L/I	Ctt/Att	deleterious_low_confidence(0.04)
1	13581067	1:13581067	T	G	RRAGC	ENSOART00020133104	missense_variant	998	333	K/T	aAa/aCa	deleterious_low_confidence(0.03)
1	13581133	1:13581133	T	C	RRAGC	ENSOART00020133104	missense_variant	932	311	D/G	gAc/gGc	deleterious_low_confidence(0)
1	13581134	1:13581134	C	G	RRAGC	ENSOART00020133104	missense_variant	931	311	D/H	Gac/Cac	deleterious_low_confidence(0)
1	13581145	1:13581145	C	T	RRAGC	ENSOART00020133104	missense_variant	920	307	G/E	gGa/gAa	deleterious_low_confidence(0.04)
1	13582929	1:13582929	C	T	RRAGC	ENSOART00020133104	missense_variant	817	273	D/N	Gac/Aac	deleterious_low_confidence(0)
1	13582955	1:13582955	A	T	RRAGC	ENSOART00020133104	missense_variant	791	264	V/D	gTt/gAt	deleterious_low_confidence(0)
1	13586515	1:13586515	C	G	RRAGC	ENSOART00020133104	missense_variant	595	199	A/P	Gcc/Ccc	deleterious_low_confidence(0)
1	13586523	1:13586523	T	G	RRAGC	ENSOART00020133104	missense_variant	587	196	H/P	cAt/cCt	deleterious_low_confidence(0)
1	13586604	1:13586604	G	A	RRAGC	ENSOART00020133104	missense_variant	506	169	P/L	cCa/cTa	deleterious_low_confidence(0.01)
1	13587650	1:13587650	C	T	RRAGC	ENSOART00020133104	missense_variant	415	139	A/T	Gcg/Acg	deleterious_low_confidence(0.03)
1	13587679	1:13587679	T	A	RRAGC	ENSOART00020133104	missense_variant	386	129	D/V	gAc/gTc	deleterious_low_confidence(0)
1	13587681	1:13587681	A	C	RRAGC	ENSOART00020133104	missense_variant	384	128	F/L	ttT/ttG	deleterious_low_confidence(0.02)
1	13587718	1:13587718	T	C	RRAGC	ENSOART00020133104	missense_variant	347	116	D/G	gAt/gGt	deleterious_low_confidence(0)
1	13587722	1:13587722	A	C	RRAGC	ENSOART00020133104	missense_variant	343	115	W/G	Tgg/Ggg	deleterious_low_confidence(0)
1	13587769	1:13587769	A	T	RRAGC	ENSOART00020133104	missense_variant	296	99	I/N	aTt/aAt	deleterious_low_confidence(0)
1	13587775	1:13587775	T	A	RRAGC	ENSOART00020133104	missense_variant	290	97	N/I	aAc/aTc	deleterious_low_confidence(0)
1	13587780	1:13587780	A	C	RRAGC	ENSOART00020133104	missense_variant	285	95	S/R	agT/agG	deleterious_low_confidence(0)
1	13587800	1:13587800	C	G	RRAGC	ENSOART00020133104	missense_variant	265	89	E/Q	Gag/Cag	deleterious_low_confidence(0)
1	14215917	1:14215917	C	T	PABPC4	ENSOART00020100665	missense_variant	290	97	G/D	gGt/gAt	deleterious_low_confidence(0)
1	14215917	1:14215917	C	T	PABPC4	ENSOART00020150358	missense_variant	290	97	G/D	gGt/gAt	deleterious_low_confidence(0)
1	14375870	1:14375870	G	A	PPIE	ENSOART00020137368	missense_variant&splice_region_variant	76	26	G/S	Ggt/Agt	deleterious_low_confidence(0.02)
1	14508826	1:14508826	C	T	TRIT1	ENSOART00020125284	missense_variant	16	6	A/T	Gcg/Acg	deleterious_low_confidence(0.04)
1	14508826	1:14508826	C	T	TRIT1	ENSOART00020145922	missense_variant	16	6	A/T	Gcg/Acg	deleterious_low_confidence(0.04)
1	14911768	1:14911768	G	A	COL9A2	ENSOART00020176343	missense_variant	1795	599	R/C	Cgt/Tgt	deleterious(0.02)
1	15003454	1:15003454	C	T	SMAP2	ENSOART00020156360	missense_variant	520	174	R/W	Cgg/Tgg	deleterious(0.03)
1	15003454	1:15003454	C	T	SMAP2	ENSOART00020169877	missense_variant	430	144	R/W	Cgg/Tgg	deleterious(0.03)
1	15059190	1:15059190	A	C	ZFP69	ENSOART00020089810	missense_variant	35	12	E/A	gAg/gCg	deleterious(0.02)
1	15059267	1:15059267	A	G	ZFP69	ENSOART00020089810	missense_variant	112	38	M/V	Atg/Gtg	deleterious(0.05)
1	16104587	1:16104587	A	C	HIVEP3	ENSOART00020085448	missense_variant	3761	1254	V/G	gTg/gGg	deleterious(0.03)
1	18102752	1:18102752	C	T	SZT2	ENSOART00020095984	missense_variant	5542	1848	R/W	Cgg/Tgg	deleterious_low_confidence(0.02)
1	18108821	1:18108821	C	T	SZT2	ENSOART00020095984	missense_variant	6890	2297	A/V	gCt/gTt	deleterious_low_confidence(0)
1	18250940	1:18250940	A	G	PTPRF	ENSOART00020121111	missense_variant	1568	523	D/G	gAc/gGc	deleterious_low_confidence(0)
1	18250940	1:18250940	A	G	PTPRF	ENSOART00020137370	missense_variant	1568	523	D/G	gAc/gGc	deleterious_low_confidence(0)
1	18251004	1:18251004	G	T	PTPRF	ENSOART00020121111	missense_variant	1632	544	E/D	gaG/gaT	deleterious_low_confidence(0)
1	18251004	1:18251004	G	T	PTPRF	ENSOART00020137370	missense_variant	1632	544	E/D	gaG/gaT	deleterious_low_confidence(0)
1	18261419	1:18261419	A	G	PTPRF	ENSOART00020121111	missense_variant	3022	1008	M/V	Atg/Gtg	deleterious_low_confidence(0.03)
1	18261419	1:18261419	A	G	PTPRF	ENSOART00020137370	missense_variant	2995	999	M/V	Atg/Gtg	deleterious_low_confidence(0.03)
1	18262515	1:18262515	G	T	PTPRF	ENSOART00020121111	missense_variant	3281	1094	R/L	cGc/cTc	deleterious_low_confidence(0)
1	18262515	1:18262515	G	T	PTPRF	ENSOART00020137370	missense_variant	3254	1085	R/L	cGc/cTc	deleterious_low_confidence(0)
1	18612384	1:18612384	G	T	DPH2	ENSOART00020109422	missense_variant	1039	347	A/S	Gcc/Tcc	deleterious(0.01)
1	18612904	1:18612904	G	A	DPH2	ENSOART00020126157	missense_variant	704	235	R/H	cGc/cAc	deleterious(0.04)
1	19437947	1:19437947	G	A	KIF2C	ENSOART00020083421	missense_variant	964	322	V/I	Gtc/Atc	deleterious_low_confidence(0.03)
1	19437947	1:19437947	G	A	KIF2C	ENSOART00020135774	missense_variant	805	269	V/I	Gtc/Atc	deleterious_low_confidence(0.02)
1	19504436	1:19504436	G	A	PTCH2	ENSOART00020126231	missense_variant	2710	904	P/S	Ccc/Tcc	deleterious_low_confidence(0)
1	19504436	1:19504436	G	A	PTCH2	ENSOART00020149826	missense_variant	2710	904	P/S	Ccc/Tcc	deleterious_low_confidence(0)
1	19506972	1:19506972	G	A	PTCH2	ENSOART00020126231	missense_variant	1162	388	H/Y	Cat/Tat	deleterious_low_confidence(0)
1	19506972	1:19506972	G	A	PTCH2	ENSOART00020149826	missense_variant	1162	388	H/Y	Cat/Tat	deleterious_low_confidence(0)
1	19661240	1:19661240	G	A	HECTD3	ENSOART00020145177	missense_variant	95	32	A/V	gCc/gTc	deleterious(0.03)
1	19667267	1:19667267	G	A	UROD	ENSOART00020086752	missense_variant	1022	341	R/H	cGc/cAc	deleterious(0.01)
1	19667267	1:19667267	G	A	UROD	ENSOART00020103236	missense_variant	1085	362	R/H	cGc/cAc	deleterious(0.01)
1	19667267	1:19667267	G	A	UROD	ENSOART00020108050	missense_variant	947	316	R/H	cGc/cAc	deleterious(0.01)
1	19714281	1:19714281	G	A	rpl9	ENSOART00020171707	missense_variant	56	19	S/N	aGc/aAc	deleterious(0.05)
1	20785866	1:20785866	G	T	POMGNT1	ENSOART00020127597	missense_variant	1313	438	A/E	gCg/gAg	deleterious(0)
1	20986477	1:20986477	C	T		ENSOART00020162617	missense_variant	985	329	P/S	Ccc/Tcc	deleterious(0.01)
1	21147269	1:21147269	G	A	MKNK1	ENSOART00020118172	missense_variant	7	3	R/C	Cgc/Tgc	deleterious_low_confidence(0.05)
1	21218766	1:21218766	T	G	ATPAF1	ENSOART00020092682	missense_variant	307	103	K/Q	Aag/Cag	deleterious(0.02)
1	21218766	1:21218766	T	G	ATPAF1	ENSOART00020167225	missense_variant	307	103	K/Q	Aag/Cag	deleterious(0.03)
1	21356699	1:21356699	G	T	CYP4B1	ENSOART00020091043	missense_variant	1193	398	R/L	cGc/cTc	deleterious(0)
1	21356699	1:21356699	G	T	CYP4B1	ENSOART00020091315	missense_variant	1148	383	R/L	cGc/cTc	deleterious(0)
1	21357701	1:21357701	C	T	CYP4B1	ENSOART00020091043	missense_variant	1315	439	R/C	Cgc/Tgc	deleterious(0.01)
1	21357701	1:21357701	C	T	CYP4B1	ENSOART00020091315	missense_variant	1270	424	R/C	Cgc/Tgc	deleterious(0.01)
1	21358251	1:21358251	G	A	CYP4B1	ENSOART00020091043	missense_variant	1481	494	R/H	cGc/cAc	deleterious(0.01)
1	21358251	1:21358251	G	A	CYP4B1	ENSOART00020091315	missense_variant	1436	479	R/H	cGc/cAc	deleterious(0.01)
1	21415032	1:21415032	G	T	CYP4A11	ENSOART00020130123	missense_variant	1381	461	Q/K	Cag/Aag	deleterious(0.04)
1	21664346	1:21664346	C	T	CYP4X1	ENSOART00020147798	missense_variant	317	106	P/L	cCc/cTc	deleterious(0.01)
1	21739780	1:21739780	G	A	PDZK1IP1	ENSOART00020176980	missense_variant	50	17	P/L	cCc/cTc	deleterious(0.01)
1	22772875	1:22772875	C	A	SLC5A9	ENSOART00020117179	missense_variant	17	6	A/E	gCa/gAa	deleterious_low_confidence(0)
1	22772875	1:22772875	C	A	SLC5A9	ENSOART00020169447	missense_variant	17	6	A/E	gCa/gAa	deleterious_low_confidence(0.01)
1	22778735	1:22778735	T	C	SLC5A9	ENSOART00020117179	missense_variant	452	151	I/T	aTt/aCt	deleterious(0)
1	22778735	1:22778735	T	C	SLC5A9	ENSOART00020169447	missense_variant	389	130	I/T	aTt/aCt	deleterious(0)
1	22782021	1:22782021	G	A	SLC5A9	ENSOART00020117179	missense_variant	1009	337	G/R	Ggg/Agg	deleterious(0)
1	22782021	1:22782021	G	A	SLC5A9	ENSOART00020169447	missense_variant	946	316	G/R	Ggg/Agg	deleterious(0)
1	26188464	1:26188464	C	T	OSBPL9	ENSOART00020122972	missense_variant	877	293	R/C	Cgc/Tgc	deleterious_low_confidence(0)
1	26188464	1:26188464	C	T	OSBPL9	ENSOART00020135977	missense_variant	958	320	R/C	Cgc/Tgc	deleterious_low_confidence(0)
1	27315224	1:27315224	A	G		ENSOART00020113487	missense_variant	629	210	I/T	aTt/aCt	deleterious(0.01)
1	27813689	1:27813689	C	T	LRP8	ENSOART00020082593	missense_variant	904	302	G/R	Ggg/Agg	deleterious_low_confidence(0)
1	27813689	1:27813689	C	T	LRP8	ENSOART00020120805	missense_variant	904	302	G/R	Ggg/Agg	deleterious_low_confidence(0)
1	27813689	1:27813689	C	T	LRP8	ENSOART00020148638	missense_variant	904	302	G/R	Ggg/Agg	deleterious_low_confidence(0)
1	27813689	1:27813689	C	T	LRP8	ENSOART00020149472	missense_variant	520	174	G/R	Ggg/Agg	deleterious_low_confidence(0)
1	27814992	1:27814992	G	A	LRP8	ENSOART00020082593	missense_variant	515	172	S/L	tCg/tTg	deleterious_low_confidence(0.01)
1	27814992	1:27814992	G	A	LRP8	ENSOART00020120805	missense_variant	515	172	S/L	tCg/tTg	deleterious_low_confidence(0.01)
1	27827170	1:27827170	G	A	LRP8	ENSOART00020082593	missense_variant	286	96	R/W	Cgg/Tgg	deleterious_low_confidence(0)
1	27827170	1:27827170	G	A	LRP8	ENSOART00020120805	missense_variant	286	96	R/W	Cgg/Tgg	deleterious_low_confidence(0)
1	27827170	1:27827170	G	A	LRP8	ENSOART00020148638	missense_variant	286	96	R/W	Cgg/Tgg	deleterious_low_confidence(0)
1	27827170	1:27827170	G	A	LRP8	ENSOART00020149472	missense_variant	286	96	R/W	Cgg/Tgg	deleterious_low_confidence(0.02)
1	28693654	1:28693654	G	A	Cyb5rl	ENSOART00020136234	missense_variant	571	191	R/W	Cgg/Tgg	deleterious(0)
1	28693654	1:28693654	G	A	Cyb5rl	ENSOART00020168350	missense_variant	775	259	R/W	Cgg/Tgg	deleterious(0)
1	28697411	1:28697411	C	A	Cyb5rl	ENSOART00020168350	missense_variant	616	206	A/S	Gca/Tca	deleterious(0.02)
1	29054523	1:29054523	C	T	FAM151A	ENSOART00020148894	missense_variant	1408	470	D/N	Gac/Aac	deleterious(0.04)
1	29059370	1:29059370	G	A	FAM151A	ENSOART00020148894	missense_variant	469	157	L/F	Ctc/Ttc	deleterious(0.01)
1	29060440	1:29060440	G	C	FAM151A	ENSOART00020148894	missense_variant	376	126	L/V	Cta/Gta	deleterious(0.02)
1	29060482	1:29060482	G	C	FAM151A	ENSOART00020148894	missense_variant	334	112	P/A	Ccc/Gcc	deleterious(0)
1	29083021	1:29083021	C	G	FAM151A	ENSOART00020148894	missense_variant	12	4	K/N	aaG/aaC	deleterious_low_confidence(0.04)
1	34533972	1:34533972	C	T	FGGY	ENSOART00020108655	missense_variant	797	266	A/V	gCc/gTc	deleterious(0.03)
1	34813110	1:34813110	C	T	CYP2J2	ENSOART00020173677	missense_variant	1090	364	A/T	Gct/Act	deleterious(0)
1	34813170	1:34813170	C	T	CYP2J2	ENSOART00020173677	missense_variant	1030	344	V/M	Gtg/Atg	deleterious(0.01)
1	34829439	1:34829439	G	A	CYP2J2	ENSOART00020173677	missense_variant	506	169	T/M	aCg/aTg	deleterious(0.02)
1	34836986	1:34836986	C	A	CYP2J2	ENSOART00020173677	missense_variant	190	64	G/W	Ggg/Tgg	deleterious(0.04)
1	34837012	1:34837012	T	C	CYP2J2	ENSOART00020173677	missense_variant	164	55	N/S	aAt/aGt	deleterious(0.03)
1	34837072	1:34837072	A	C	CYP2J2	ENSOART00020173677	missense_variant	104	35	M/R	aTg/aGg	deleterious(0.04)
1	38888161	1:38888161	C	T		ENSOART00020117026	missense_variant	127	43	V/I	Gtt/Att	deleterious(0.03)
1	38944899	1:38944899	C	A	EFCAB7	ENSOART00020115540	missense_variant	713	238	A/D	gCc/gAc	deleterious(0.03)
1	41209468	1:41209468	C	T	LEPR	ENSOART00020152151	missense_variant	743	248	T/I	aCa/aTa	deleterious(0.05)
1	42479064	1:42479064	C	T	INSL5	ENSOART00020101971	missense_variant	143	48	R/Q	cGg/cAg	deleterious(0.01)
1	43021064	1:43021064	C	G	IL12RB2	ENSOART00020086672	missense_variant	1305	435	D/E	gaC/gaG	deleterious(0.01)
1	43021064	1:43021064	C	G	IL12RB2	ENSOART00020096773	missense_variant	1305	435	D/E	gaC/gaG	deleterious(0.01)
1	43031913	1:43031913	T	G	IL12RB2	ENSOART00020096773	missense_variant	1783	595	S/A	Tct/Gct	deleterious(0)
1	43039298	1:43039298	C	T	IL12RB2	ENSOART00020086672	missense_variant	1672	558	R/C	Cgt/Tgt	deleterious(0.02)
1	43039298	1:43039298	C	T	IL12RB2	ENSOART00020096773	missense_variant	1930	644	R/C	Cgt/Tgt	deleterious(0.04)
1	43058462	1:43058462	C	T	SERBP1	ENSOART00020153422	missense_variant	1201	401	E/K	Gag/Aag	deleterious(0)
1	45671851	1:45671851	C	T		ENSOART00020083777	missense_variant	638	213	T/I	aCt/aTt	deleterious_low_confidence(0)
1	50388988	1:50388988	T	C	FPGT	ENSOART00020092138	missense_variant	1024	342	Y/H	Tac/Cac	deleterious(0.01)
1	51010671	1:51010671	A	C	TYW3	ENSOART00020141927	missense_variant	338	113	Q/P	cAg/cCg	deleterious(0.01)
1	52024786	1:52024786	T	A	RABGGTB	ENSOART00020153692	missense_variant	122	41	M/K	aTg/aAg	deleterious(0)
1	52628501	1:52628501	G	A	ST6GALNAC3	ENSOART00020139903	missense_variant	52	18	A/T	Gca/Aca	deleterious(0.03)
1	53980465	1:53980465	A	T	AK5	ENSOART00020131248	missense_variant	1290	430	E/D	gaA/gaT	deleterious(0.03)
1	53996117	1:53996117	G	A	AK5	ENSOART00020131248	missense_variant	1550	517	R/H	cGc/cAc	deleterious(0.01)
1	54360944	1:54360944	G	A	NEXN	ENSOART00020156803	missense_variant	547	183	G/R	Gga/Aga	deleterious(0.01)
1	54360944	1:54360944	G	A	NEXN	ENSOART00020169590	missense_variant	547	183	G/R	Gga/Aga	deleterious(0.01)
1	55371172	1:55371172	C	T	ADGRL4	ENSOART00020083282	missense_variant	1196	399	R/H	cGc/cAc	deleterious(0.03)
1	55371172	1:55371172	C	T	ADGRL4	ENSOART00020089125	missense_variant	1196	399	R/H	cGc/cAc	deleterious(0.03)
1	62035350	1:62035350	T	C	MCOLN3	ENSOART00020084125	missense_variant	1489	497	K/E	Aag/Gag	deleterious(0.01)
1	62064227	1:62064227	C	T	MCOLN3	ENSOART00020084125	missense_variant	13	5	E/K	Gag/Aag	deleterious(0.03)
1	66073590	1:66073590	C	G	PKN2	ENSOART00020083378	missense_variant	2809	937	R/G	Cga/Gga	deleterious_low_confidence(0.02)
1	66073590	1:66073590	C	G	PKN2	ENSOART00020139188	missense_variant	2665	889	R/G	Cga/Gga	deleterious_low_confidence(0.02)
1	66454632	1:66454632	T	C	GBP5	ENSOART00020173927	missense_variant	1585	529	M/V	Atg/Gtg	deleterious(0.02)
1	66454682	1:66454682	T	G	GBP5	ENSOART00020173927	missense_variant	1535	512	Q/P	cAg/cCg	deleterious(0)
1	66456074	1:66456074	A	T	GBP5	ENSOART00020173927	missense_variant	1331	444	I/N	aTt/aAt	deleterious(0)
1	66457479	1:66457479	A	C	GBP5	ENSOART00020173927	missense_variant	931	311	C/G	Tgc/Ggc	deleterious(0)
1	66458879	1:66458879	T	G	GBP5	ENSOART00020173927	missense_variant	782	261	K/T	aAg/aCg	deleterious(0.01)
1	66460288	1:66460288	C	A	GBP5	ENSOART00020173927	missense_variant	352	118	A/S	Gct/Tct	deleterious(0)
1	66500879	1:66500879	C	A	GBP6	ENSOART00020162197	missense_variant	1672	558	D/Y	Gat/Tat	deleterious(0.01)
1	66502006	1:66502006	C	G	GBP6	ENSOART00020162197	missense_variant	1552	518	A/P	Gct/Cct	deleterious(0.01)
1	66502007	1:66502007	T	G	GBP6	ENSOART00020162197	missense_variant	1551	517	E/D	gaA/gaC	deleterious(0.03)
1	66502430	1:66502430	T	A	GBP6	ENSOART00020162197	missense_variant	1457	486	K/M	aAg/aTg	deleterious(0.01)
1	66502437	1:66502437	C	T	GBP6	ENSOART00020162197	missense_variant	1450	484	A/T	Gcg/Acg	deleterious(0.04)
1	66502457	1:66502457	G	A	GBP6	ENSOART00020162197	missense_variant	1430	477	S/L	tCa/tTa	deleterious(0.03)
1	66506199	1:66506199	T	G	GBP6	ENSOART00020162197	missense_variant	1315	439	M/L	Atg/Ctg	deleterious(0.02)
1	66507234	1:66507234	C	G	GBP6	ENSOART00020162197	missense_variant	1120	374	D/H	Gat/Cat	deleterious(0)
1	66507263	1:66507263	A	G	GBP6	ENSOART00020162197	missense_variant	1091	364	I/T	aTt/aCt	deleterious(0.04)
1	66507344	1:66507344	T	G	GBP6	ENSOART00020162197	missense_variant	1010	337	Q/P	cAg/cCg	deleterious(0)
1	66507357	1:66507357	G	A	GBP6	ENSOART00020162197	missense_variant	997	333	H/Y	Cac/Tac	deleterious(0.04)
1	66507394	1:66507394	C	G	GBP6	ENSOART00020162197	missense_variant	960	320	Q/H	caG/caC	deleterious(0.05)
1	66508230	1:66508230	G	A	GBP6	ENSOART00020162197	missense_variant&splice_region_variant	871	291	R/C	Cgt/Tgt	deleterious(0)
1	66508320	1:66508320	A	C	GBP6	ENSOART00020162197	missense_variant	781	261	F/V	Ttc/Gtc	deleterious(0)
1	66508340	1:66508340	T	C	GBP6	ENSOART00020162197	missense_variant	761	254	E/G	gAa/gGa	deleterious(0.01)
1	66508437	1:66508437	C	T	GBP6	ENSOART00020162197	missense_variant	664	222	E/K	Gag/Aag	deleterious(0.03)
1	66508445	1:66508445	A	G	GBP6	ENSOART00020162197	missense_variant	656	219	V/A	gTa/gCa	deleterious(0.02)
1	66508457	1:66508457	T	A	GBP6	ENSOART00020162197	missense_variant	644	215	K/I	aAa/aTa	deleterious(0)
1	66508463	1:66508463	T	C	GBP6	ENSOART00020162197	missense_variant	638	213	N/S	aAt/aGt	deleterious(0.02)
1	66517104	1:66517104	C	T	GBP6	ENSOART00020162197	missense_variant	542	181	R/Q	cGg/cAg	deleterious(0.01)
1	66517195	1:66517195	G	A	GBP6	ENSOART00020162197	missense_variant	451	151	L/F	Ctc/Ttc	deleterious(0.01)
1	66517456	1:66517456	T	C	GBP6	ENSOART00020162197	missense_variant	373	125	T/A	Act/Gct	deleterious(0.05)
1	66520141	1:66520141	C	T	GBP6	ENSOART00020162197	missense_variant	148	50	G/S	Ggc/Agc	deleterious(0)
1	66520147	1:66520147	G	A	GBP6	ENSOART00020162197	missense_variant	142	48	R/C	Cgt/Tgt	deleterious(0.01)
1	66551320	1:66551320	G	A	GBP5	ENSOART00020087616	missense_variant	1708	570	L/F	Ctt/Ttt	deleterious(0.04)
1	66551337	1:66551337	T	G	GBP5	ENSOART00020087616	missense_variant	1691	564	Q/P	cAa/cCa	deleterious(0.01)
1	66551340	1:66551340	A	C	GBP5	ENSOART00020087616	missense_variant	1688	563	F/C	tTc/tGc	deleterious(0.03)
1	66552861	1:66552861	T	G	GBP5	ENSOART00020087616	missense_variant	1518	506	E/D	gaA/gaC	deleterious(0.04)
1	66552865	1:66552865	T	C	GBP5	ENSOART00020087616	missense_variant	1514	505	E/G	gAg/gGg	deleterious(0.01)
1	66552889	1:66552889	G	A	GBP5	ENSOART00020087616	missense_variant	1490	497	A/V	gCa/gTa	deleterious(0.02)
1	66553960	1:66553960	A	G	GBP5	ENSOART00020087616	missense_variant	1304	435	I/T	aTt/aCt	deleterious(0.04)
1	66553976	1:66553976	C	G	GBP5	ENSOART00020087616	missense_variant	1288	430	G/R	Ggc/Cgc	deleterious(0)
1	66553996	1:66553996	C	T	GBP5	ENSOART00020087616	missense_variant	1268	423	G/E	gGg/gAg	deleterious(0.01)
1	66553997	1:66553997	C	T	GBP5	ENSOART00020087616	missense_variant	1267	423	G/R	Ggg/Agg	deleterious(0.01)
1	66554005	1:66554005	A	G	GBP5	ENSOART00020087616	missense_variant	1259	420	V/A	gTg/gCg	deleterious(0.01)
1	66557173	1:66557173	A	T	GBP5	ENSOART00020087616	missense_variant	814	272	F/I	Ttt/Att	deleterious(0)
1	66558071	1:66558071	G	C	GBP5	ENSOART00020087616	missense_variant	520	174	P/A	Cca/Gca	deleterious(0)
1	66558086	1:66558086	A	G	GBP5	ENSOART00020087616	missense_variant	505	169	F/L	Ttt/Ctt	deleterious(0.05)
1	66558097	1:66558097	T	C	GBP5	ENSOART00020087616	missense_variant	494	165	D/G	gAt/gGt	deleterious(0.03)
1	66558137	1:66558137	T	C	GBP5	ENSOART00020087616	missense_variant	454	152	I/V	Atc/Gtc	deleterious(0.01)
1	66558152	1:66558152	C	T	GBP5	ENSOART00020087616	missense_variant	439	147	E/K	Gag/Aag	deleterious(0.01)
1	66558532	1:66558532	C	G	GBP5	ENSOART00020087616	missense_variant	355	119	A/P	Gca/Cca	deleterious(0)
1	66558564	1:66558564	T	C	GBP5	ENSOART00020087616	missense_variant	323	108	D/G	gAc/gGc	deleterious(0.01)
1	66559754	1:66559754	C	G	GBP5	ENSOART00020087616	missense_variant	295	99	E/Q	Gag/Cag	deleterious(0.03)
1	66562484	1:66562484	T	C	GBP5	ENSOART00020087616	missense_variant	181	61	K/E	Aag/Gag	deleterious(0.01)
1	66562487	1:66562487	C	T	GBP5	ENSOART00020087616	missense_variant	178	60	G/R	Ggg/Agg	deleterious(0.04)
1	66562535	1:66562535	C	T	GBP5	ENSOART00020087616	missense_variant	130	44	V/M	Gtg/Atg	deleterious(0.02)
1	66562595	1:66562595	T	C	GBP5	ENSOART00020087616	missense_variant	70	24	N/D	Aat/Gat	deleterious(0.02)
1	66631157	1:66631157	C	T	GBP6	ENSOART00020132101	missense_variant	1591	531	E/K	Gaa/Aaa	deleterious(0.03)
1	66631157	1:66631157	C	T	GBP6	ENSOART00020154588	missense_variant	1609	537	E/K	Gaa/Aaa	deleterious(0.03)
1	66631158	1:66631158	C	G	GBP6	ENSOART00020132101	missense_variant	1590	530	K/N	aaG/aaC	deleterious(0.04)
1	66631158	1:66631158	C	G	GBP6	ENSOART00020154588	missense_variant	1608	536	K/N	aaG/aaC	deleterious(0.04)
1	66631186	1:66631186	A	G	GBP6	ENSOART00020132101	missense_variant	1562	521	I/T	aTa/aCa	deleterious(0)
1	66631186	1:66631186	A	G	GBP6	ENSOART00020154588	missense_variant	1580	527	I/T	aTa/aCa	deleterious(0)
1	66631190	1:66631190	T	A	GBP6	ENSOART00020132101	missense_variant	1558	520	N/Y	Aac/Tac	deleterious(0.01)
1	66631190	1:66631190	T	A	GBP6	ENSOART00020154588	missense_variant	1576	526	N/Y	Aac/Tac	deleterious(0.01)
1	66631213	1:66631213	G	A	GBP6	ENSOART00020132101	missense_variant	1535	512	A/V	gCa/gTa	deleterious(0.04)
1	66631213	1:66631213	G	A	GBP6	ENSOART00020154588	missense_variant	1553	518	A/V	gCa/gTa	deleterious(0.03)
1	66631270	1:66631270	T	C	GBP6	ENSOART00020132101	missense_variant	1478	493	E/G	gAg/gGg	deleterious(0)
1	66631270	1:66631270	T	C	GBP6	ENSOART00020154588	missense_variant	1496	499	E/G	gAg/gGg	deleterious(0)
1	66631294	1:66631294	A	G	GBP6	ENSOART00020132101	missense_variant	1454	485	M/T	aTg/aCg	deleterious(0)
1	66631294	1:66631294	A	G	GBP6	ENSOART00020154588	missense_variant	1472	491	M/T	aTg/aCg	deleterious(0)
1	66631295	1:66631295	T	C	GBP6	ENSOART00020132101	missense_variant&splice_region_variant	1453	485	M/V	Atg/Gtg	deleterious(0.03)
1	66631295	1:66631295	T	C	GBP6	ENSOART00020154588	missense_variant&splice_region_variant	1471	491	M/V	Atg/Gtg	deleterious(0.03)
1	66632176	1:66632176	C	T	GBP6	ENSOART00020132101	missense_variant	1253	418	G/D	gGc/gAc	deleterious(0.01)
1	66632176	1:66632176	C	T	GBP6	ENSOART00020154588	missense_variant	1271	424	G/D	gGc/gAc	deleterious(0.01)
1	66632257	1:66632257	T	G	GBP6	ENSOART00020132101	missense_variant	1172	391	Q/P	cAg/cCg	deleterious(0)
1	66632257	1:66632257	T	G	GBP6	ENSOART00020154588	missense_variant	1190	397	Q/P	cAg/cCg	deleterious(0)
1	66632263	1:66632263	A	G	GBP6	ENSOART00020132101	missense_variant	1166	389	V/A	gTg/gCg	deleterious(0)
1	66632263	1:66632263	A	G	GBP6	ENSOART00020154588	missense_variant	1184	395	V/A	gTg/gCg	deleterious(0)
1	66633757	1:66633757	A	T	GBP6	ENSOART00020132101	missense_variant&splice_region_variant	1133	378	V/E	gTg/gAg	deleterious(0.03)
1	66633757	1:66633757	A	T	GBP6	ENSOART00020154588	missense_variant&splice_region_variant	1151	384	V/E	gTg/gAg	deleterious(0.03)
1	66633790	1:66633790	T	C	GBP6	ENSOART00020132101	missense_variant	1100	367	K/R	aAg/aGg	deleterious(0.05)
1	66633790	1:66633790	T	C	GBP6	ENSOART00020154588	missense_variant	1118	373	K/R	aAg/aGg	deleterious(0.05)
1	66633865	1:66633865	G	A	GBP6	ENSOART00020132101	missense_variant	1025	342	T/M	aCg/aTg	deleterious(0.02)
1	66633865	1:66633865	G	A	GBP6	ENSOART00020154588	missense_variant	1043	348	T/M	aCg/aTg	deleterious(0.02)
1	66633868	1:66633868	T	C	GBP6	ENSOART00020132101	missense_variant	1022	341	D/G	gAc/gGc	deleterious(0)
1	66633868	1:66633868	T	C	GBP6	ENSOART00020154588	missense_variant	1040	347	D/G	gAc/gGc	deleterious(0)
1	66633871	1:66633871	G	C	GBP6	ENSOART00020132101	missense_variant	1019	340	T/R	aCa/aGa	deleterious(0)
1	66633871	1:66633871	G	C	GBP6	ENSOART00020154588	missense_variant	1037	346	T/R	aCa/aGa	deleterious(0)
1	66639371	1:66639371	T	C	GBP6	ENSOART00020132101	missense_variant	817	273	K/E	Aag/Gag	deleterious(0)
1	66639371	1:66639371	T	C	GBP6	ENSOART00020154588	missense_variant	835	279	K/E	Aag/Gag	deleterious(0)
1	66639385	1:66639385	G	A	GBP6	ENSOART00020132101	missense_variant	803	268	T/I	aCc/aTc	deleterious(0.01)
1	66639385	1:66639385	G	A	GBP6	ENSOART00020154588	missense_variant	821	274	T/I	aCc/aTc	deleterious(0.01)
1	66641145	1:66641145	T	C	GBP6	ENSOART00020132101	missense_variant	604	202	K/E	Aaa/Gaa	deleterious(0.02)
1	66641145	1:66641145	T	C	GBP6	ENSOART00020154588	missense_variant	622	208	K/E	Aaa/Gaa	deleterious(0.03)
1	66641558	1:66641558	T	G	GBP6	ENSOART00020132101	missense_variant	385	129	N/H	Aac/Cac	deleterious(0)
1	66641558	1:66641558	T	G	GBP6	ENSOART00020154588	missense_variant	403	135	N/H	Aac/Cac	deleterious(0)
1	66641578	1:66641578	T	C	GBP6	ENSOART00020132101	missense_variant	365	122	Y/C	tAt/tGt	deleterious(0)
1	66641578	1:66641578	T	C	GBP6	ENSOART00020154588	missense_variant	383	128	Y/C	tAt/tGt	deleterious(0)
1	66649811	1:66649811	G	C	GBP6	ENSOART00020132101	missense_variant	181	61	L/V	Ctg/Gtg	deleterious(0.03)
1	66649811	1:66649811	G	C	GBP6	ENSOART00020154588	missense_variant	199	67	L/V	Ctg/Gtg	deleterious(0.03)
1	66650685	1:66650685	G	T	GBP6	ENSOART00020132101	missense_variant	73	25	L/I	Ctt/Att	deleterious(0)
1	66650685	1:66650685	G	T	GBP6	ENSOART00020154588	missense_variant	91	31	L/I	Ctt/Att	deleterious(0)
1	66650693	1:66650693	A	G	GBP6	ENSOART00020132101	missense_variant	65	22	I/T	aTa/aCa	deleterious(0.01)
1	66650693	1:66650693	A	G	GBP6	ENSOART00020154588	missense_variant	83	28	I/T	aTa/aCa	deleterious(0.01)
1	80196633	1:80196633	G	A	COL11A1	ENSOART00020122168	missense_variant	3604	1202	P/S	Cca/Tca	deleterious_low_confidence(0.01)
1	80196633	1:80196633	G	A	COL11A1	ENSOART00020152616	missense_variant	3568	1190	P/S	Cca/Tca	deleterious_low_confidence(0.01)
1	80196633	1:80196633	G	A	COL11A1	ENSOART00020162997	missense_variant	3451	1151	P/S	Cca/Tca	deleterious_low_confidence(0.01)
1	80896204	1:80896204	G	T	Amy1	ENSOART00020154217	missense_variant	109	37	V/F	Gtt/Ttt	deleterious_low_confidence(0.01)
1	80901488	1:80901488	A	G	Amy1	ENSOART00020154217	missense_variant	416	139	E/G	gAg/gGg	deleterious_low_confidence(0)
1	80901559	1:80901559	A	T	Amy1	ENSOART00020154217	missense_variant	487	163	I/F	Att/Ttt	deleterious_low_confidence(0)
1	80901562	1:80901562	G	A	Amy1	ENSOART00020154217	missense_variant	490	164	E/K	Gag/Aag	deleterious_low_confidence(0.02)
1	80901575	1:80901575	A	T	Amy1	ENSOART00020154217	missense_variant	503	168	D/V	gAt/gTt	deleterious_low_confidence(0)
1	80902040	1:80902040	C	A	Amy1	ENSOART00020154217	missense_variant	588	196	N/K	aaC/aaA	deleterious_low_confidence(0.03)
1	80903118	1:80903118	C	G	Amy1	ENSOART00020154217	missense_variant	829	277	L/V	Cta/Gta	deleterious_low_confidence(0)
1	80904055	1:80904055	A	C	Amy1	ENSOART00020154217	missense_variant	947	316	N/T	aAt/aCt	deleterious_low_confidence(0.03)
1	81229663	1:81229663	C	T	RPS27	ENSOART00020107604	missense_variant	176	59	C/Y	tGc/tAc	deleterious_low_confidence(0.01)
1	81229723	1:81229723	C	T	RPS27	ENSOART00020107604	missense_variant	116	39	G/E	gGa/gAa	deleterious_low_confidence(0.02)
1	81268561	1:81268561	G	A	RNF146	ENSOART00020112180	missense_variant	289	97	A/T	Gca/Aca	deleterious(0.03)
1	84389865	1:84389865	G	C	PRMT6	ENSOART00020098251	missense_variant	1071	357	L/F	ttG/ttC	deleterious(0)
1	84389865	1:84389865	G	C	PRMT6	ENSOART00020100310	missense_variant	1071	357	L/F	ttG/ttC	deleterious(0)
1	87369933	1:87369933	C	T	ALX3	ENSOART00020125130	missense_variant	805	269	A/T	Gca/Aca	deleterious(0.01)
1	88899284	1:88899284	C	G	C1orf162	ENSOART00020087156	missense_variant	148	50	L/V	Ctg/Gtg	deleterious(0)
1	90062792	1:90062792	G	C	CAPZA1	ENSOART00020115392	missense_variant	852	284	Q/H	caG/caC	deleterious_low_confidence(0.04)
1	90106197	1:90106197	C	T	PPM1J	ENSOART00020107130	missense_variant	803	268	R/Q	cGg/cAg	deleterious_low_confidence(0.03)
1	90108904	1:90108904	T	C	PPM1J	ENSOART00020107130	missense_variant&splice_region_variant	53	18	K/R	aAg/aGg	deleterious_low_confidence(0)
1	90119890	1:90119890	C	T	TAFA3	ENSOART00020104949	missense_variant	553	185	L/F	Ctt/Ttt	deleterious_low_confidence(0.01)
1	91409537	1:91409537	G	A	SYT6	ENSOART00020156137	missense_variant	1550	517	S/L	tCg/tTg	deleterious_low_confidence(0.01)
1	95384795	1:95384795	C	T	WDR3	ENSOART00020159811	missense_variant	1196	399	T/M	aCg/aTg	deleterious(0)
1	96587129	1:96587129	G	A	WARS2	ENSOART00020120198	missense_variant	832	278	R/C	Cgc/Tgc	deleterious(0.01)
1	96926434	1:96926434	G	A	HAO2	ENSOART00020099802	missense_variant	226	76	A/T	Gca/Aca	deleterious(0)
1	96966741	1:96966741	C	A	hsd3b1	ENSOART00020093044	missense_variant	1102	368	L/M	Ctg/Atg	deleterious(0.04)
1	98712539	1:98712539	T	G	ACP6	ENSOART00020168584	missense_variant	992	331	Y/S	tAt/tCt	deleterious(0)
1	99014605	1:99014605	C	G	PDZK1	ENSOART00020152766	missense_variant	1141	381	E/Q	Gag/Cag	deleterious(0.03)
1	99014605	1:99014605	C	G	PDZK1	ENSOART00020175868	missense_variant	1474	492	E/Q	Gag/Cag	deleterious(0.02)
1	99026325	1:99026325	G	T	PDZK1	ENSOART00020152766	missense_variant	38	13	T/N	aCc/aAc	deleterious(0.01)
1	99026325	1:99026325	G	T	PDZK1	ENSOART00020175868	missense_variant	38	13	T/N	aCc/aAc	deleterious(0.04)
1	99229921	1:99229921	C	T	ITGA10	ENSOART00020136271	missense_variant	2229	743	M/I	atG/atA	deleterious(0)
1	100522681	1:100522681	C	T	TARS2	ENSOART00020150880	missense_variant	815	272	T/M	aCg/aTg	deleterious_low_confidence(0.02)
1	100872356	1:100872356	G	A	CTXND2	ENSOART00020173537	missense_variant	34	12	V/I	Gta/Ata	deleterious(0.01)
1	100973505	1:100973505	A	G	BNIPL	ENSOART00020095407	missense_variant	53	18	E/G	gAg/gGg	deleterious(0)
1	100974168	1:100974168	G	A	BNIPL	ENSOART00020095407	missense_variant	298	100	G/R	Gga/Aga	deleterious(0.01)
1	100981390	1:100981390	C	A	C1orf56	ENSOART00020106141	missense_variant	422	141	A/E	gCg/gAg	deleterious(0.01)
1	101263201	1:101263201	C	T	SELENBP1	ENSOART00020164997	missense_variant	181	61	E/K	Gaa/Aaa	deleterious(0)
1	101691823	1:101691823	C	G	MRPL9	ENSOART00020124607	missense_variant	7	3	A/P	Gca/Cca	deleterious_low_confidence(0.04)
1	101691823	1:101691823	C	G	MRPL9	ENSOART00020130424	missense_variant	7	3	A/P	Gca/Cca	deleterious_low_confidence(0.05)
1	102627550	1:102627550	T	C	Lce3b	ENSOART00020138967	missense_variant	136	46	C/R	Tgc/Cgc	deleterious(0)
1	102802291	1:102802291	G	A	LCE1A	ENSOART00020164520	missense_variant	301	101	G/S	Ggc/Agc	deleterious_low_confidence(0)
1	102812840	1:102812840	C	T	Lce6a	ENSOART00020130835	missense_variant	107	36	P/L	cCg/cTg	deleterious(0.02)
1	102836182	1:102836182	G	C	LCE5A	ENSOART00020139913	missense_variant	310	104	G/R	Ggg/Cgg	deleterious_low_confidence(0)
1	103015041	1:103015041	T	A	SPRR2G	ENSOART00020094715	missense_variant	67	23	C/S	Tgc/Agc	deleterious_low_confidence(0)
1	103693823	1:103693823	C	T	PGLYRP3	ENSOART00020112820	missense_variant	799	267	G/R	Gga/Aga	deleterious(0)
1	103693823	1:103693823	C	T	PGLYRP3	ENSOART00020151210	missense_variant	907	303	G/R	Gga/Aga	deleterious(0)
1	104050829	1:104050829	C	T	S100A16	ENSOART00020118819	missense_variant	215	72	G/E	gGa/gAa	deleterious(0.03)
1	104051230	1:104051230	T	C	S100A16	ENSOART00020118819	missense_variant	103	35	K/E	Aag/Gag	deleterious(0.02)
1	104051278	1:104051278	A	C	S100A16	ENSOART00020118819	missense_variant	55	19	F/V	Ttc/Gtc	deleterious(0.02)
1	104112423	1:104112423	T	C	ILF2	ENSOART00020167707	missense_variant	352	118	N/D	Aac/Gac	deleterious(0.01)
1	104129181	1:104129181	A	G	NPR1	ENSOART00020120939	missense_variant	1240	414	T/A	Act/Gct	deleterious_low_confidence(0.02)
1	104812010	1:104812010	G	T	CHRNB2	ENSOART00020100828	missense_variant	1126	376	G/C	Ggc/Tgc	deleterious_low_confidence(0.02)
1	104812160	1:104812160	C	T	CHRNB2	ENSOART00020100828	missense_variant	1276	426	R/W	Cgg/Tgg	deleterious_low_confidence(0)
1	104842630	1:104842630	C	T	ADAR	ENSOART00020142125	missense_variant	448	150	G/R	Ggg/Agg	deleterious(0.02)
1	105390871	1:105390871	G	A	THBS3	ENSOART00020152873	missense_variant	1354	452	P/S	Cct/Tct	deleterious_low_confidence(0)
1	106155758	1:106155758	G	C	LMNA	ENSOART00020087041	missense_variant	1890	630	Q/H	caG/caC	deleterious_low_confidence(0.01)
1	106257005	1:106257005	A	G	ACTL10	ENSOART00020131170	missense_variant	320	107	M/T	aTg/aCg	deleterious(0.03)
1	106257023	1:106257023	G	T	ACTL10	ENSOART00020131170	missense_variant	302	101	A/E	gCg/gAg	deleterious(0)
1	106562344	1:106562344	G	A	GPATCH4	ENSOART00020121858	missense_variant	1088	363	S/L	tCg/tTg	deleterious_low_confidence(0.04)
1	106694219	1:106694219	A	C	METTL25B	ENSOART00020109662	missense_variant	180	60	E/D	gaA/gaC	deleterious(0.01)
1	106694219	1:106694219	A	C	METTL25B	ENSOART00020128882	missense_variant	549	183	E/D	gaA/gaC	deleterious(0.01)
1	106851127	1:106851127	G	A	PEAR1	ENSOART00020096015	missense_variant	2284	762	A/T	Gcg/Acg	deleterious(0.01)
1	106895934	1:106895934	G	A	ARHGEF11	ENSOART00020090070	missense_variant	1172	391	T/I	aCa/aTa	deleterious_low_confidence(0.01)
1	108710787	1:108710787	T	C	CD1B	ENSOART00020138701	missense_variant	941	314	L/S	tTg/tCg	deleterious(0.04)
1	109077233	1:109077233	C	T	OR10K1	ENSOART00020097096	missense_variant	364	122	R/C	Cgc/Tgc	deleterious(0.04)
1	109077428	1:109077428	C	A	OR10K1	ENSOART00020097096	missense_variant	559	187	L/M	Ctg/Atg	deleterious(0.01)
1	109108648	1:109108648	G	A		ENSOART00020158356	missense_variant	46	16	G/S	Ggc/Agc	deleterious(0.02)
1	109947933	1:109947933	C	T	MNDA	ENSOART00020129800	missense_variant	1502	501	R/K	aGa/aAa	deleterious(0.03)
1	109947948	1:109947948	G	A	MNDA	ENSOART00020129800	missense_variant	1487	496	A/V	gCt/gTt	deleterious(0.04)
1	109948083	1:109948083	T	C	MNDA	ENSOART00020176738	missense_variant	935	312	E/G	gAa/gGa	deleterious(0.02)
1	109965020	1:109965020	C	T	MNDA	ENSOART00020106771	missense_variant	289	97	G/R	Gga/Aga	deleterious(0.02)
1	110505138	1:110505138	C	T	OR10J5	ENSOART00020114868	missense_variant	758	253	C/Y	tGt/tAt	deleterious(0.01)
1	110505141	1:110505141	C	G	OR10J5	ENSOART00020114868	missense_variant	755	252	G/A	gGc/gCc	deleterious(0)
1	110505183	1:110505183	G	C	OR10J5	ENSOART00020114868	missense_variant	713	238	A/G	gCc/gGc	deleterious(0.01)
1	110505501	1:110505501	T	C	OR10J5	ENSOART00020114868	missense_variant	395	132	Y/C	tAc/tGc	deleterious(0.02)
1	111164332	1:111164332	C	T	ATP1A2	ENSOART00020165415	missense_variant	28	10	L/F	Ctc/Ttc	deleterious_low_confidence(0.03)
1	111164348	1:111164348	T	A	ATP1A2	ENSOART00020165415	missense_variant	44	15	L/H	cTc/cAc	deleterious_low_confidence(0)
1	111750202	1:111750202	A	C	SLAMF1	ENSOART00020093193	missense_variant	50	17	L/R	cTc/cGc	deleterious_low_confidence(0)
1	111750247	1:111750247	T	C	SLAMF1	ENSOART00020093193	missense_variant	5	2	H/R	cAt/cGt	deleterious_low_confidence(0)
1	112537635	1:112537635	G	A	NECTIN4	ENSOART00020096713	missense_variant	305	102	P/L	cCc/cTc	deleterious(0.01)
1	112804574	1:112804574	G	A	GON7	ENSOART00020171578	missense_variant	271	91	R/W	Cgg/Tgg	deleterious(0.05)
1	113477445	1:113477445	A	C	OLFML2B	ENSOART00020084935	missense_variant	261	87	D/E	gaT/gaG	deleterious(0.04)
1	117549866	1:117549866	C	T	Bex2	ENSOART00020102613	missense_variant	229	77	R/W	Cgg/Tgg	deleterious(0.02)
1	122624692	1:122624692	G	A	SON	ENSOART00020114436	missense_variant	4643	1548	S/F	tCt/tTt	deleterious_low_confidence(0.04)
1	122625064	1:122625064	G	C	SON	ENSOART00020114436	missense_variant	4271	1424	P/R	cCa/cGa	deleterious_low_confidence(0)
1	122625064	1:122625064	G	C	SON	ENSOART00020119019	missense_variant	4271	1424	P/R	cCa/cGa	deleterious_low_confidence(0)
1	123170644	1:123170644	C	T	OLIG1	ENSOART00020158451	missense_variant	254	85	G/E	gGg/gAg	deleterious(0.04)
1	123538557	1:123538557	G	A	SYNJ1	ENSOART00020097755	missense_variant	832	278	V/I	Gtt/Att	deleterious_low_confidence(0.01)
1	123596249	1:123596249	C	T	SYNJ1	ENSOART00020097755	missense_variant	4280	1427	P/L	cCa/cTa	deleterious_low_confidence(0.05)
1	123607295	1:123607295	A	G	cfap298	ENSOART00020135659	missense_variant	34	12	S/G	Agc/Ggc	deleterious(0)
1	123617129	1:123617129	G	A	cfap298	ENSOART00020135659	missense_variant	599	200	R/H	cGt/cAt	deleterious(0.02)
1	123793871	1:123793871	T	G	HMGB2	ENSOART00020120684	missense_variant	494	165	K/T	aAg/aCg	deleterious_low_confidence(0.03)
1	126087241	1:126087241	C	T	KRTAP13-3	ENSOART00020136487	missense_variant	197	66	R/H	cGt/cAt	deleterious(0.02)
1	127131905	1:127131905	T	C	GRIK1	ENSOART00020096585	missense_variant	2630	877	L/P	cTg/cCg	deleterious_low_confidence(0.02)
1	127724106	1:127724106	G	A	USP16	ENSOART00020165646	missense_variant	1118	373	P/L	cCg/cTg	deleterious(0)
1	127727822	1:127727822	C	T	USP16	ENSOART00020165646	missense_variant	781	261	V/M	Gtg/Atg	deleterious(0)
1	127727897	1:127727897	G	C	USP16	ENSOART00020165646	missense_variant	706	236	L/V	Ctt/Gtt	deleterious(0.03)
1	130180329	1:130180329	A	G	ADAMTS1	ENSOART00020101502	missense_variant	1847	616	K/R	aAg/aGg	deleterious(0.05)
1	157031365	1:157031365	A	G	HTR1F	ENSOART00020115362	missense_variant	256	86	R/G	Aga/Gga	deleterious(0.03)
1	159302258	1:159302258	A	G	STX19	ENSOART00020082603	missense_variant	281	94	I/T	aTt/aCt	deleterious(0.05)
1	159302258	1:159302258	A	G	STX19	ENSOART00020101819	missense_variant	281	94	I/T	aTt/aCt	deleterious(0.05)
1	159302258	1:159302258	A	G	STX19	ENSOART00020114908	missense_variant	281	94	I/T	aTt/aCt	deleterious(0.05)
1	159302258	1:159302258	A	G	STX19	ENSOART00020122094	missense_variant	281	94	I/T	aTt/aCt	deleterious(0.05)
1	159302258	1:159302258	A	G	STX19	ENSOART00020159874	missense_variant	281	94	I/T	aTt/aCt	deleterious(0.05)
1	163440007	1:163440007	T	C		ENSOART00020131919	missense_variant	425	142	I/T	aTt/aCt	deleterious_low_confidence(0)
1	163440277	1:163440277	T	C		ENSOART00020131919	missense_variant	695	232	I/T	aTc/aCc	deleterious_low_confidence(0.01)
1	163477646	1:163477646	C	G		ENSOART00020122714	missense_variant	218	73	A/G	gCa/gGa	deleterious_low_confidence(0)
1	163477724	1:163477724	C	G		ENSOART00020122714	missense_variant	296	99	S/C	tCt/tGt	deleterious_low_confidence(0.01)
1	163494689	1:163494689	C	T		ENSOART00020122714	missense_variant	385	129	R/C	Cgt/Tgt	deleterious_low_confidence(0.02)
1	163494881	1:163494881	A	G		ENSOART00020122714	missense_variant	577	193	K/E	Aaa/Gaa	deleterious_low_confidence(0.01)
1	163510862	1:163510862	T	C		ENSOART00020143962	missense_variant	95	32	L/S	tTg/tCg	deleterious_low_confidence(0.02)
1	163510939	1:163510939	C	T		ENSOART00020143962	missense_variant	172	58	P/S	Ccc/Tcc	deleterious_low_confidence(0)
1	163511158	1:163511158	C	G		ENSOART00020143962	missense_variant	391	131	L/V	Ctt/Gtt	deleterious_low_confidence(0)
1	163511185	1:163511185	C	A		ENSOART00020143962	missense_variant	418	140	L/I	Cta/Ata	deleterious_low_confidence(0)
1	163656906	1:163656906	C	T	OR5K3	ENSOART00020100712	missense_variant	475	159	H/Y	Cat/Tat	deleterious_low_confidence(0)
1	163703721	1:163703721	T	C	OR5K1	ENSOART00020146343	missense_variant	581	194	V/A	gTc/gCc	deleterious_low_confidence(0)
1	163703942	1:163703942	G	T	OR5K1	ENSOART00020146343	missense_variant	802	268	G/W	Ggg/Tgg	deleterious_low_confidence(0)
1	164111780	1:164111780	G	C	DCBLD2	ENSOART00020129504	missense_variant	134	45	S/C	tCc/tGc	deleterious_low_confidence(0.04)
1	165031527	1:165031527	G	C	FILIP1L	ENSOART00020164547	missense_variant	3418	1140	P/A	Cca/Gca	deleterious(0.02)
1	172941733	1:172941733	G	A	HINT1	ENSOART00020173824	missense_variant	254	85	A/V	gCt/gTt	deleterious_low_confidence(0)
1	177297553	1:177297553	C	A	CD96	ENSOART00020153171	missense_variant	694	232	H/N	Cac/Aac	deleterious(0.02)
1	177297603	1:177297603	G	T	CD96	ENSOART00020153171	missense_variant	744	248	K/N	aaG/aaT	deleterious(0)
1	177307979	1:177307979	G	A	ZBED2	ENSOART00020151095	missense_variant	518	173	A/V	gCt/gTt	deleterious(0.05)
1	177800469	1:177800469	A	C	TMPRSS7	ENSOART00020144296	missense_variant	1723	575	T/P	Acc/Ccc	deleterious(0)
1	177800469	1:177800469	A	C	TMPRSS7	ENSOART00020164363	missense_variant	1387	463	T/P	Acc/Ccc	deleterious(0)
1	177804085	1:177804085	A	G	TMPRSS7	ENSOART00020144296	missense_variant	1951	651	M/V	Atg/Gtg	deleterious(0.01)
1	177804085	1:177804085	A	G	TMPRSS7	ENSOART00020164363	missense_variant	1615	539	M/V	Atg/Gtg	deleterious(0.02)
1	178286996	1:178286996	T	A	SLC35A5	ENSOART00020143386	missense_variant	92	31	I/N	aTc/aAc	deleterious(0)
1	178287013	1:178287013	A	G	SLC35A5	ENSOART00020143386	missense_variant	109	37	I/V	Att/Gtt	deleterious(0)
1	178577956	1:178577956	T	C	NGDN	ENSOART00020105342	missense_variant	407	136	E/G	gAg/gGg	deleterious(0.02)
1	178593848	1:178593848	G	C	NAP1L1	ENSOART00020086708	missense_variant	987	329	E/D	gaG/gaC	deleterious_low_confidence(0.03)
1	178593929	1:178593929	A	C	NAP1L1	ENSOART00020086708	missense_variant	1068	356	E/D	gaA/gaC	deleterious_low_confidence(0.04)
1	184633024	1:184633024	G	A	IGSF11	ENSOART00020120831	missense_variant	1027	343	R/C	Cgc/Tgc	deleterious(0)
1	184633024	1:184633024	G	A	IGSF11	ENSOART00020157173	missense_variant	1024	342	R/C	Cgc/Tgc	deleterious(0)
1	185071755	1:185071755	G	A	ARHGAP31	ENSOART00020093437	missense_variant	2332	778	G/S	Ggc/Agc	deleterious(0)
1	185142492	1:185142492	C	G	POGLUT1	ENSOART00020148940	missense_variant	919	307	P/A	Cca/Gca	deleterious(0.01)
1	186193040	1:186193040	A	G	HGD	ENSOART00020089705	missense_variant	1172	391	I/T	aTt/aCt	deleterious_low_confidence(0.01)
1	186250308	1:186250308	G	A	RABL3	ENSOART00020103553	missense_variant	469	157	R/C	Cgt/Tgt	deleterious(0.03)
1	186250308	1:186250308	G	A	RABL3	ENSOART00020136857	missense_variant	469	157	R/C	Cgt/Tgt	deleterious(0.03)
1	187203151	1:187203151	G	T	SLC15A2	ENSOART00020113706	missense_variant	321	107	W/C	tgG/tgT	deleterious(0)
1	187222987	1:187222987	C	G	SLC15A2	ENSOART00020113706	missense_variant	1003	335	L/V	Ctg/Gtg	deleterious(0)
1	188274147	1:188274147	G	T	PDIA5	ENSOART00020089948	missense_variant	38	13	G/V	gGg/gTg	deleterious_low_confidence(0.01)
1	190857740	1:190857740	G	A	OSBPL11	ENSOART00020121186	missense_variant	884	295	S/L	tCa/tTa	deleterious(0.03)
1	191099771	1:191099771	T	C	LRCH3	ENSOART00020131604	missense_variant	1775	592	Y/C	tAt/tGt	deleterious_low_confidence(0.03)
1	191099771	1:191099771	T	C	LRCH3	ENSOART00020162034	missense_variant	1703	568	Y/C	tAt/tGt	deleterious_low_confidence(0.02)
1	191099771	1:191099771	T	C	LRCH3	ENSOART00020166677	missense_variant	1313	438	Y/C	tAt/tGt	deleterious_low_confidence(0.04)
1	191100597	1:191100597	G	A	LRCH3	ENSOART00020131604	missense_variant	1742	581	P/L	cCt/cTt	deleterious_low_confidence(0)
1	191100597	1:191100597	G	A	LRCH3	ENSOART00020162034	missense_variant	1670	557	P/L	cCt/cTt	deleterious_low_confidence(0)
1	191100597	1:191100597	G	A	LRCH3	ENSOART00020166677	missense_variant	1280	427	P/L	cCt/cTt	deleterious_low_confidence(0)
1	191847948	1:191847948	G	A	RNF168	ENSOART00020085010	missense_variant	1360	454	L/F	Ctt/Ttt	deleterious(0)
1	193686009	1:193686009	T	C	FAM43A	ENSOART00020091917	missense_variant	1037	346	D/G	gAc/gGc	deleterious_low_confidence(0.03)
1	193686009	1:193686009	T	C	FAM43A	ENSOART00020120046	missense_variant	1037	346	D/G	gAc/gGc	deleterious_low_confidence(0.03)
1	201457417	1:201457417	C	T	CRYGS	ENSOART00020108993	missense_variant	83	28	A/V	gCg/gTg	deleterious(0.04)
1	201458205	1:201458205	G	A	CRYGS	ENSOART00020108993	missense_variant	473	158	R/Q	cGg/cAg	deleterious(0.03)
1	202044418	1:202044418	C	T	CASP3	ENSOART00020093235	missense_variant	431	144	R/Q	cGa/cAa	deleterious(0)
1	202044418	1:202044418	C	T	CASP3	ENSOART00020111128	missense_variant	401	134	R/Q	cGa/cAa	deleterious(0)
1	202485724	1:202485724	G	A	MAP3K13	ENSOART00020135568	missense_variant	2788	930	R/C	Cgt/Tgt	deleterious_low_confidence(0)
1	202971149	1:202971149	C	T	VPS8	ENSOART00020111472	missense_variant	3937	1313	A/T	Gca/Aca	deleterious_low_confidence(0.01)
1	203088929	1:203088929	G	T	VPS8	ENSOART00020111472	missense_variant	2097	699	F/L	ttC/ttA	deleterious_low_confidence(0.01)
1	203146342	1:203146342	T	C	VPS8	ENSOART00020111472	missense_variant	1224	408	I/M	atA/atG	deleterious_low_confidence(0.02)
1	203596859	1:203596859	G	T	CHRD	ENSOART00020091549	missense_variant	1171	391	L/I	Cta/Ata	deleterious(0.04)
1	203607515	1:203607515	G	A	THPO	ENSOART00020155838	missense_variant	541	181	E/K	Gaa/Aaa	deleterious(0)
1	203719024	1:203719024	C	T	VWA5B2	ENSOART00020101447	missense_variant	3416	1139	G/D	gGt/gAt	deleterious(0.01)
1	203820947	1:203820947	G	A	HTR3E	ENSOART00020125814	missense_variant	781	261	P/S	Ccc/Tcc	deleterious(0.03)
1	203820947	1:203820947	G	A	HTR3E	ENSOART00020131575	missense_variant	694	232	P/S	Ccc/Tcc	deleterious(0.03)
1	203820947	1:203820947	G	A	HTR3E	ENSOART00020146304	missense_variant	739	247	P/S	Ccc/Tcc	deleterious(0.03)
1	203821341	1:203821341	A	G	HTR3E	ENSOART00020125814	missense_variant	728	243	V/A	gTg/gCg	deleterious(0.04)
1	203821341	1:203821341	A	G	HTR3E	ENSOART00020131575	missense_variant	641	214	V/A	gTg/gCg	deleterious(0.04)
1	203821341	1:203821341	A	G	HTR3E	ENSOART00020146304	missense_variant	686	229	V/A	gTg/gCg	deleterious(0.03)
1	204810424	1:204810424	G	T	MCCC1	ENSOART00020123059	missense_variant	916	306	A/S	Gca/Tca	deleterious(0.01)
1	204810424	1:204810424	G	T	MCCC1	ENSOART00020176895	missense_variant	916	306	A/S	Gca/Tca	deleterious_low_confidence(0.01)
1	204812242	1:204812242	C	T	MCCC1	ENSOART00020123059	missense_variant	1033	345	P/S	Cct/Tct	deleterious(0)
1	204812242	1:204812242	C	T	MCCC1	ENSOART00020176895	missense_variant	1033	345	P/S	Cct/Tct	deleterious_low_confidence(0)
1	208502126	1:208502126	C	T	MFN1	ENSOART00020121413	missense_variant	2156	719	G/E	gGa/gAa	deleterious(0)
1	212753873	1:212753873	G	T	NAALADL2	ENSOART00020156258	missense_variant	800	267	A/E	gCa/gAa	deleterious(0.01)
1	215454145	1:215454145	T	C	ECT2	ENSOART00020138435	missense_variant	529	177	M/V	Atg/Gtg	deleterious(0.05)
1	215690179	1:215690179	C	A	TNFSF10	ENSOART00020091996	missense_variant	224	75	P/H	cCc/cAc	deleterious(0.02)
1	215690179	1:215690179	C	A	TNFSF10	ENSOART00020163177	missense_variant	224	75	P/H	cCc/cAc	deleterious(0.03)
1	217169421	1:217169421	G	A	SLC2A2	ENSOART00020141957	missense_variant	1072	358	V/M	Gtg/Atg	deleterious(0)
1	219286457	1:219286457	T	C		ENSOART00020120317	missense_variant	1025	342	N/S	aAt/aGt	deleterious(0.03)
1	219286518	1:219286518	A	G		ENSOART00020120317	missense_variant	964	322	C/R	Tgt/Cgt	deleterious(0)
1	222861082	1:222861082	C	A	SLITRK3	ENSOART00020085544	missense_variant	2459	820	A/E	gCg/gAg	deleterious(0.05)
1	222861082	1:222861082	C	A	SLITRK3	ENSOART00020098716	missense_variant	2459	820	A/E	gCg/gAg	deleterious(0.05)
1	222861082	1:222861082	C	A	SLITRK3	ENSOART00020126778	missense_variant	2459	820	A/E	gCg/gAg	deleterious(0.05)
1	222861082	1:222861082	C	A	SLITRK3	ENSOART00020129493	missense_variant	2459	820	A/E	gCg/gAg	deleterious(0.05)
1	222861082	1:222861082	C	A	SLITRK3	ENSOART00020130739	missense_variant	2459	820	A/E	gCg/gAg	deleterious(0.05)
1	222861082	1:222861082	C	A	SLITRK3	ENSOART00020159783	missense_variant	2459	820	A/E	gCg/gAg	deleterious(0.05)
1	226556955	1:226556955	T	C	OTOL1	ENSOART00020096960	missense_variant	851	284	D/G	gAt/gGt	deleterious(0.03)
1	226570683	1:226570683	T	C	OTOL1	ENSOART00020096960	missense_variant	295	99	N/D	Aat/Gat	deleterious(0)
1	229518540	1:229518540	A	G	RNF146	ENSOART00020142417	missense_variant	284	95	K/R	aAg/aGg	deleterious(0.02)
1	229519046	1:229519046	G	A	RNF146	ENSOART00020142417	missense_variant	790	264	G/R	Gga/Aga	deleterious(0.04)
1	229519131	1:229519131	G	A	RNF146	ENSOART00020142417	missense_variant	875	292	S/N	aGt/aAt	deleterious(0.05)
1	229578671	1:229578671	C	T	RARRES1	ENSOART00020155038	missense_variant	836	279	S/L	tCg/tTg	deleterious(0)
1	230822100	1:230822100	G	A	VEPH1	ENSOART00020117068	missense_variant	173	58	R/Q	cGa/cAa	deleterious(0)
1	231049976	1:231049976	G	A	VEPH1	ENSOART00020117068	missense_variant	2324	775	R/H	cGc/cAc	deleterious(0)
1	231477523	1:231477523	T	G	LEKR1	ENSOART00020084866	missense_variant&splice_region_variant	340	114	T/P	Act/Cct	deleterious_low_confidence(0)
1	236825091	1:236825091	C	A	AADAC	ENSOART00020146742	missense_variant	1154	385	G/V	gGt/gTt	deleterious(0)
1	236825097	1:236825097	A	G	AADAC	ENSOART00020146742	missense_variant	1148	383	I/T	aTa/aCa	deleterious(0.05)
1	236825124	1:236825124	G	A	AADAC	ENSOART00020146742	missense_variant	1121	374	S/F	tCt/tTt	deleterious(0)
1	238940553	1:238940553	G	A	PFN2	ENSOART00020176180	missense_variant	518	173	C/Y	tGt/tAt	deleterious_low_confidence(0)
1	239116620	1:239116620	T	A	ANKUB1	ENSOART00020140643	missense_variant	1075	359	S/T	Tcc/Acc	deleterious(0.02)
1	239729061	1:239729061	C	T	CP	ENSOART00020120817	missense_variant	2060	687	T/I	aCt/aTt	deleterious(0.03)
1	239729061	1:239729061	C	T	CP	ENSOART00020163911	missense_variant	2060	687	T/I	aCt/aTt	deleterious(0.03)
1	239760908	1:239760908	T	C	HPS3	ENSOART00020115579	missense_variant	1615	539	S/G	Agc/Ggc	deleterious(0.02)
1	239919447	1:239919447	C	T	GYG1	ENSOART00020159786	missense_variant	637	213	E/K	Gag/Aag	deleterious(0.02)
1	242510636	1:242510636	C	A	PLSCR5	ENSOART00020123341	missense_variant	569	190	A/E	gCa/gAa	deleterious(0.03)
1	247070316	1:247070316	T	A	CCT2	ENSOART00020152221	missense_variant	103	35	I/F	Att/Ttt	deleterious_low_confidence(0)
1	248979411	1:248979411	G	A	CLSTN2	ENSOART00020125121	missense_variant	1937	646	A/V	gCc/gTc	deleterious_low_confidence(0.04)
1	251194553	1:251194553	G	A	CEP70	ENSOART00020169450	missense_variant	182	61	R/H	cGt/cAt	deleterious(0)
1	251316326	1:251316326	C	A	ESYT3	ENSOART00020120667	missense_variant	221	74	R/L	cGc/cTc	deleterious(0.04)
1	253646743	1:253646743	C	T	PCCB	ENSOART00020082750	missense_variant	166	56	D/N	Gac/Aac	deleterious_low_confidence(0)
1	253646743	1:253646743	C	T	PCCB	ENSOART00020138652	missense_variant	166	56	D/N	Gac/Aac	deleterious_low_confidence(0)
1	253646743	1:253646743	C	T	PCCB	ENSOART00020162723	missense_variant	166	56	D/N	Gac/Aac	deleterious_low_confidence(0)
1	256301026	1:256301026	G	C	TF	ENSOART00020106410	missense_variant	1468	490	L/V	Cta/Gta	deleterious(0)
1	256309859	1:256309859	T	C	TF	ENSOART00020106410	missense_variant	764	255	D/G	gAt/gGt	deleterious(0.01)
1	257712997	1:257712997	G	A	ACAD11	ENSOART00020135370	missense_variant	1577	526	R/Q	cGa/cAa	deleterious(0.03)
1	259111493	1:259111493	G	C	MRPL3	ENSOART00020107688	missense_variant	199	67	D/H	Gat/Cat	deleterious(0)
1	259111545	1:259111545	C	T	MRPL3	ENSOART00020107688	missense_variant	251	84	P/L	cCg/cTg	deleterious(0.01)
1	259583296	1:259583296	T	C	ATP2C1	ENSOART00020131161	missense_variant	2882	961	Q/R	cAg/cGg	deleterious_low_confidence(0)
1	259950177	1:259950177	G	A	PGRMC2	ENSOART00020149240	missense_variant	646	216	E/K	Gaa/Aaa	deleterious(0)
1	260038408	1:260038408	C	T	BRWD1	ENSOART00020118206	missense_variant	2611	871	D/N	Gac/Aac	deleterious(0.03)
1	261937752	1:261937752	C	T	IQCF5	ENSOART00020089932	missense_variant	242	81	G/D	gGc/gAc	deleterious(0.04)
1	262331754	1:262331754	G	A	MX2	ENSOART00020160388	missense_variant	2137	713	G/R	Ggg/Agg	deleterious_low_confidence(0)
1	264993778	1:264993778	G	A	AIRE	ENSOART00020083991	missense_variant	526	176	G/S	Ggc/Agc	deleterious(0.05)
1	265064568	1:265064568	G	A	CFAP410	ENSOART00020135865	missense_variant	610	204	R/W	Cgg/Tgg	deleterious(0.01)
1	265073257	1:265073257	G	A	Glt28d2	ENSOART00020088819	missense_variant	247	83	A/T	Gca/Aca	deleterious(0)
1	265099382	1:265099382	A	G	TRPM2	ENSOART00020119533	missense_variant	830	277	N/S	aAc/aGc	deleterious(0)
1	265111887	1:265111887	C	T	TRPM2	ENSOART00020119533	missense_variant	1876	626	R/W	Cgg/Tgg	deleterious(0.02)
1	265238278	1:265238278	G	A		ENSOART00020161305	missense_variant	569	190	A/V	gCt/gTt	deleterious_low_confidence(0)
1	265268504	1:265268504	G	A	KRTAP10-8	ENSOART00020093646	missense_variant	422	141	C/Y	tGc/tAc	deleterious(0.01)
1	265475772	1:265475772	C	T	ITGB2	ENSOART00020165650	missense_variant	2116	706	V/M	Gtg/Atg	deleterious(0.02)
1	265527086	1:265527086	C	A	SLX9	ENSOART00020086105	missense_variant	19	7	L/M	Ctg/Atg	deleterious(0.03)
1	266599120	1:266599120	C	T	FTCD	ENSOART00020173459	missense_variant	307	103	E/K	Gag/Aag	deleterious(0)
1	266600108	1:266600108	C	T	FTCD	ENSOART00020173459	missense_variant	64	22	A/T	Gcc/Acc	deleterious(0.02)
1	266652579	1:266652579	G	A	LSS	ENSOART00020092006	missense_variant	863	288	T/M	aCg/aTg	deleterious(0)
1	269028188	1:269028188	G	A	cbr1	ENSOART00020173063	missense_variant	532	178	D/N	Gac/Aac	deleterious(0.01)
1	269620746	1:269620746	A	G	SIM2	ENSOART00020167580	missense_variant	677	226	K/R	aAg/aGg	deleterious_low_confidence(0.01)
1	273528504	1:273528504	G	T	COLQ	ENSOART00020099825	missense_variant&splice_region_variant	508	170	Q/K	Cag/Aag	deleterious_low_confidence(0.02)
1	273528548	1:273528548	G	T	COLQ	ENSOART00020099825	missense_variant	464	155	P/Q	cCg/cAg	deleterious_low_confidence(0.03)
1	273536998	1:273536998	G	A	COLQ	ENSOART00020099825	missense_variant	200	67	A/V	gCc/gTc	deleterious_low_confidence(0.03)
2	727269	2:727269	C	A	SNTG2	ENSOART00020161503	missense_variant	347	116	A/E	gCg/gAg	deleterious(0.01)
2	727311	2:727311	T	C	SNTG2	ENSOART00020161503	missense_variant	389	130	L/P	cTc/cCc	deleterious(0)
2	727373	2:727373	G	A	SNTG2	ENSOART00020161503	missense_variant	451	151	E/K	Gag/Aag	deleterious(0.01)
2	749568	2:749568	G	A	SNTG2	ENSOART00020161503	missense_variant	805	269	G/S	Ggc/Agc	deleterious(0.02)
2	759914	2:759914	G	A	SNTG2	ENSOART00020161503	missense_variant	1135	379	V/I	Gtc/Atc	deleterious(0.01)
2	759945	2:759945	C	T	SNTG2	ENSOART00020161503	missense_variant	1166	389	A/V	gCg/gTg	deleterious(0)
2	2440630	2:2440630	G	T	CNTRL	ENSOART00020123606	missense_variant	530	177	A/E	gCa/gAa	deleterious(0.01)
2	2765709	2:2765709	G	C	FBXW2	ENSOART00020171482	missense_variant	213	71	W/C	tgG/tgC	deleterious(0)
2	2776189	2:2776189	C	A	FBXW2	ENSOART00020171482	missense_variant	509	170	A/E	gCa/gAa	deleterious(0.01)
2	2776249	2:2776249	C	T	FBXW2	ENSOART00020171482	missense_variant	569	190	A/V	gCt/gTt	deleterious(0)
2	2783497	2:2783497	A	T	FBXW2	ENSOART00020171482	missense_variant	1067	356	D/V	gAt/gTt	deleterious(0.04)
2	2789350	2:2789350	C	T	FBXW2	ENSOART00020171482	missense_variant	1177	393	R/W	Cgg/Tgg	deleterious(0)
2	10248529	2:10248529	T	C	RGS3	ENSOART00020168019	missense_variant	227	76	Q/R	cAg/cGg	deleterious(0.02)
2	15687639	2:15687639	C	T	KLF4	ENSOART00020175309	missense_variant	851	284	S/L	tCg/tTg	deleterious(0.01)
2	18380851	2:18380851	C	T	OR13C8	ENSOART00020098462	missense_variant	694	232	E/K	Gaa/Aaa	deleterious_low_confidence(0.03)
2	18381175	2:18381175	C	T	OR13C8	ENSOART00020098462	missense_variant	370	124	A/T	Gcg/Acg	deleterious_low_confidence(0)
2	21420762	2:21420762	C	A	GRIN3A	ENSOART00020084219	missense_variant	1834	612	H/N	Cac/Aac	deleterious(0)
2	21574329	2:21574329	G	A	RNF20	ENSOART00020082384	missense_variant	122	41	S/F	tCt/tTt	deleterious(0)
2	21732291	2:21732291	C	G	ALDOB	ENSOART00020084312	missense_variant	603	201	H/Q	caC/caG	deleterious_low_confidence(0.01)
2	25860623	2:25860623	G	T	SYK	ENSOART00020113685	missense_variant	5	2	G/V	gGc/gTc	deleterious_low_confidence(0.01)
2	27238214	2:27238214	A	G		ENSOART00020159224	missense_variant	887	296	K/R	aAa/aGa	deleterious_low_confidence(0.03)
2	27238233	2:27238233	A	C		ENSOART00020159224	missense_variant	906	302	R/S	agA/agC	deleterious_low_confidence(0)
2	27387449	2:27387449	G	A	ZNF169	ENSOART00020082394	missense_variant	1465	489	R/C	Cgt/Tgt	deleterious(0)
2	35779487	2:35779487	G	C	C9orf64	ENSOART00020169598	missense_variant	82	28	V/L	Gtg/Ctg	deleterious(0.01)
2	37200217	2:37200217	C	G	NUDT2	ENSOART00020126181	missense_variant	304	102	D/H	Gat/Cat	deleterious(0.04)
2	43031145	2:43031145	G	A	CCAR2	ENSOART00020166707	missense_variant	686	229	T/I	aCt/aTt	deleterious(0)
2	49544504	2:49544504	A	G	TBC1D2	ENSOART00020170664	missense_variant	1277	426	K/R	aAg/aGg	deleterious(0.04)
2	50410122	2:50410122	T	G	IGFBPL1	ENSOART00020113509	missense_variant	50	17	L/R	cTg/cGg	deleterious(0.02)
2	52548028	2:52548028	A	C	Olfr157	ENSOART00020170060	missense_variant	574	192	I/L	Atc/Ctc	deleterious_low_confidence(0)
2	52568592	2:52568592	G	A	OR2S2	ENSOART00020098840	missense_variant	569	190	C/Y	tGt/tAt	deleterious_low_confidence(0)
2	52568922	2:52568922	G	A	OR2S2	ENSOART00020098840	missense_variant	899	300	R/K	aGg/aAg	deleterious_low_confidence(0.02)
2	52718839	2:52718839	G	T	TMEM8B	ENSOART00020120693	missense_variant	758	253	P/H	cCc/cAc	deleterious_low_confidence(0.01)
2	52829412	2:52829412	G	C	TLN1	ENSOART00020154009	missense_variant	3649	1217	V/L	Gtc/Ctc	deleterious_low_confidence(0)
2	53389403	2:53389403	C	T	PIGO	ENSOART00020131217	missense_variant	2971	991	R/W	Cgg/Tgg	deleterious(0.01)
2	53393686	2:53393686	C	T	FANCG	ENSOART00020155793	missense_variant	197	66	A/V	gCg/gTg	deleterious(0.03)
2	67241040	2:67241040	G	A	APBA1	ENSOART00020154242	missense_variant	2002	668	V/M	Gtg/Atg	deleterious_low_confidence(0)
2	67450327	2:67450327	C	T	Tjp2	ENSOART00020139206	missense_variant	598	200	D/N	Gac/Aac	deleterious_low_confidence(0.04)
2	68279709	2:68279709	G	A	PGM5	ENSOART00020149258	missense_variant	1421	474	A/V	gCg/gTg	deleterious_low_confidence(0)
2	68431474	2:68431474	C	T	PGM5	ENSOART00020135766	missense_variant	67	23	G/R	Gga/Aga	deleterious_low_confidence(0)
2	68431474	2:68431474	C	T	PGM5	ENSOART00020149258	missense_variant	67	23	G/R	Gga/Aga	deleterious_low_confidence(0)
2	69322523	2:69322523	C	G	DMRT2	ENSOART00020116566	missense_variant	1359	453	S/R	agC/agG	deleterious(0.04)
2	83968670	2:83968670	T	G	PSIP1	ENSOART00020170280	missense_variant	1589	530	N/T	aAc/aCc	deleterious_low_confidence(0)
2	87132191	2:87132191	A	G	ADAMTSL1	ENSOART00020129975	missense_variant	544	182	I/V	Atc/Gtc	deleterious_low_confidence(0)
2	89512971	2:89512971	A	G	IFNB1	ENSOART00020143456	missense_variant	367	123	W/R	Tgg/Cgg	deleterious(0.03)
2	89703863	2:89703863	A	G	IFNW1	ENSOART00020107082	missense_variant	131	44	M/T	aTg/aCg	deleterious(0)
2	90232969	2:90232969	A	G		ENSOART00020093078	missense_variant	86	29	K/R	aAa/aGa	deleterious(0.04)
2	90233116	2:90233116	C	G		ENSOART00020093078	missense_variant	233	78	S/C	tCt/tGt	deleterious(0)
2	95728797	2:95728797	A	C	LRRC19	ENSOART00020116062	missense_variant	454	152	L/V	Ttg/Gtg	deleterious(0)
2	101639682	2:101639682	T	A	Ddx58	ENSOART00020100402	missense_variant	1507	503	I/F	Att/Ttt	deleterious(0.01)
2	106498531	2:106498531	A	C	CEP44	ENSOART00020142333	missense_variant	1219	407	F/V	Ttc/Gtc	deleterious_low_confidence(0)
2	106498606	2:106498606	G	T	CEP44	ENSOART00020142333	missense_variant	1144	382	P/T	Cca/Aca	deleterious_low_confidence(0.04)
2	111209044	2:111209044	C	A	MFAP3L	ENSOART00020135814	missense_variant	374	125	S/Y	tCc/tAc	deleterious(0.02)
2	111547247	2:111547247	A	G	NEK1	ENSOART00020154449	missense_variant	725	242	N/S	aAt/aGt	deleterious_low_confidence(0)
2	112165829	2:112165829	A	G	PALLD	ENSOART00020135422	missense_variant	1556	519	I/T	aTc/aCc	deleterious(0.05)
2	112346573	2:112346573	C	T	PALLD	ENSOART00020135422	missense_variant	529	177	E/K	Gag/Aag	deleterious(0)
2	112346573	2:112346573	C	T	PALLD	ENSOART00020161053	missense_variant	529	177	E/K	Gag/Aag	deleterious(0)
2	117881238	2:117881238	T	C	MYO7B	ENSOART00020152392	missense_variant	5789	1930	K/R	aAg/aGg	deleterious_low_confidence(0.01)
2	117927903	2:117927903	C	A	MYO7B	ENSOART00020152392	missense_variant	1323	441	E/D	gaG/gaT	deleterious_low_confidence(0.02)
2	117945768	2:117945768	C	T	MYO7B	ENSOART00020152392	missense_variant	565	189	G/S	Ggc/Agc	deleterious_low_confidence(0)
2	118451852	2:118451852	G	A	BIN1	ENSOART00020095162	missense_variant	1460	487	C/Y	tGc/tAc	deleterious_low_confidence(0.02)
2	118451852	2:118451852	G	A	BIN1	ENSOART00020105632	missense_variant	1721	574	C/Y	tGc/tAc	deleterious_low_confidence(0.02)
2	118451852	2:118451852	G	A	BIN1	ENSOART00020127581	missense_variant	1592	531	C/Y	tGc/tAc	deleterious_low_confidence(0.02)
2	118451852	2:118451852	G	A	BIN1	ENSOART00020153043	missense_variant	1304	435	C/Y	tGc/tAc	deleterious_low_confidence(0.02)
2	118451852	2:118451852	G	A	BIN1	ENSOART00020176283	missense_variant	1433	478	C/Y	tGc/tAc	deleterious_low_confidence(0.02)
2	119476667	2:119476667	T	C	PMS1	ENSOART00020082896	missense_variant	2017	673	T/A	Aca/Gca	deleterious(0.04)
2	119476667	2:119476667	T	C	PMS1	ENSOART00020090041	missense_variant	2134	712	T/A	Aca/Gca	deleterious(0.04)
2	119488462	2:119488462	G	T	PMS1	ENSOART00020082896	missense_variant	1517	506	S/Y	tCc/tAc	deleterious(0)
2	119488462	2:119488462	G	T	PMS1	ENSOART00020090041	missense_variant	1634	545	S/Y	tCc/tAc	deleterious(0)
2	119488462	2:119488462	G	T	PMS1	ENSOART00020156069	missense_variant	1634	545	S/Y	tCc/tAc	deleterious(0)
2	122565723	2:122565723	G	C	ZSWIM2	ENSOART00020090642	missense_variant	333	111	Q/H	caG/caC	deleterious(0.02)
2	126955635	2:126955635	C	A	HSBP1	ENSOART00020105772	missense_variant	196	66	G/C	Ggc/Tgc	deleterious(0)
2	126955653	2:126955653	C	T	HSBP1	ENSOART00020105772	missense_variant	178	60	G/R	Ggg/Agg	deleterious(0.04)
2	126955655	2:126955655	G	T	HSBP1	ENSOART00020105772	missense_variant	176	59	A/D	gCc/gAc	deleterious(0)
2	126955700	2:126955700	C	A	HSBP1	ENSOART00020105772	missense_variant	131	44	R/L	cGc/cTc	deleterious(0.05)
2	127874633	2:127874633	T	C	ITPRID2	ENSOART00020116485	missense_variant	1159	387	T/A	Act/Gct	deleterious(0.05)
2	127875098	2:127875098	T	C	ITPRID2	ENSOART00020084148	missense_variant	2164	722	R/G	Agg/Ggg	deleterious(0)
2	127875098	2:127875098	T	C	ITPRID2	ENSOART00020116485	missense_variant	694	232	R/G	Agg/Ggg	deleterious(0)
2	128344492	2:128344492	G	A	ITGA4	ENSOART00020173523	missense_variant&splice_region_variant	1040	347	S/F	tCt/tTt	deleterious(0.02)
2	134004765	2:134004765	C	G	HOXD8	ENSOART00020150554	missense_variant	824	275	G/A	gGc/gCc	deleterious(0.05)
2	134975066	2:134975066	G	A	ATF2	ENSOART00020083816	missense_variant	35	12	S/N	aGc/aAc	deleterious(0)
2	137358164	2:137358164	C	G	ITGA6	ENSOART00020091026	missense_variant	2908	970	V/L	Gtg/Ctg	deleterious(0.04)
2	137358164	2:137358164	C	G	ITGA6	ENSOART00020108955	missense_variant	3040	1014	V/L	Gtg/Ctg	deleterious(0.04)
2	144053071	2:144053071	A	G	CSRNP3	ENSOART00020084779	missense_variant	7	3	S/P	Tct/Cct	deleterious_low_confidence(0.05)
2	144255579	2:144255579	C	T	SCN2A	ENSOART00020092763	missense_variant	133	45	D/N	Gat/Aat	deleterious_low_confidence(0)
2	144619192	2:144619192	G	A	SLC38A11	ENSOART00020085477	missense_variant	728	243	S/N	aGt/aAt	deleterious(0.05)
2	144619192	2:144619192	G	A	SLC38A11	ENSOART00020144822	missense_variant	653	218	S/N	aGt/aAt	deleterious(0.05)
2	146112120	2:146112120	C	G	FIGN	ENSOART00020138601	missense_variant	1074	358	N/K	aaC/aaG	deleterious(0.04)
2	149844127	2:149844127	G	A	ly75	ENSOART00020116613	missense_variant	388	130	A/T	Gcc/Acc	deleterious(0.02)
2	151392528	2:151392528	A	G	CCDC148	ENSOART00020130590	missense_variant	1079	360	Q/R	cAa/cGa	deleterious(0.03)
2	158156690	2:158156690	C	T	TNFAIP6	ENSOART00020141343	missense_variant	340	114	G/R	Gga/Aga	deleterious(0.01)
2	175172215	2:175172215	C	T	R3HDM1	ENSOART00020109186	missense_variant	646	216	V/I	Gtt/Att	deleterious_low_confidence(0)
2	175172215	2:175172215	C	T	R3HDM1	ENSOART00020117668	missense_variant	646	216	V/I	Gtt/Att	deleterious_low_confidence(0)
2	175172215	2:175172215	C	T	R3HDM1	ENSOART00020140066	missense_variant	478	160	V/I	Gtt/Att	deleterious_low_confidence(0)
2	175172215	2:175172215	C	T	R3HDM1	ENSOART00020168848	missense_variant	514	172	V/I	Gtt/Att	deleterious_low_confidence(0.02)
2	175473951	2:175473951	G	A	ZRANB3	ENSOART00020126138	missense_variant	815	272	R/H	cGt/cAt	deleterious_low_confidence(0.01)
2	183093125	2:183093125	G	A	CCDC93	ENSOART00020147502	missense_variant	1910	637	S/F	tCt/tTt	deleterious_low_confidence(0)
2	183124112	2:183124112	G	A	CCDC93	ENSOART00020147502	missense_variant	1076	359	T/I	aCc/aTc	deleterious(0.02)
2	186965177	2:186965177	C	G	NIFK	ENSOART00020168485	missense_variant	772	258	D/H	Gat/Cat	deleterious(0)
2	188594440	2:188594440	C	T		ENSOART00020088341	missense_variant	95	32	S/F	tCt/tTt	deleterious_low_confidence(0)
2	202890410	2:202890410	G	A	AOX1	ENSOART00020167752	missense_variant	1006	336	A/T	Gct/Act	deleterious_low_confidence(0.01)
2	203803121	2:203803121	C	G	STRADB	ENSOART00020157088	missense_variant	260	87	T/S	aCt/aGt	deleterious(0.05)
2	203939887	2:203939887	G	T	C2CD6	ENSOART00020089661	missense_variant	194	65	S/Y	tCc/tAc	deleterious(0.01)
2	203939887	2:203939887	G	T	C2CD6	ENSOART00020176334	missense_variant	194	65	S/Y	tCc/tAc	deleterious(0)
2	204057808	2:204057808	C	T	ALS2	ENSOART00020105844	missense_variant	883	295	V/M	Gtg/Atg	deleterious_low_confidence(0.04)
2	204113837	2:204113837	G	A	CDK15	ENSOART00020110538	missense_variant	385	129	V/M	Gtg/Atg	deleterious_low_confidence(0)
2	204113837	2:204113837	G	A	CDK15	ENSOART00020125220	missense_variant	385	129	V/M	Gtg/Atg	deleterious_low_confidence(0)
2	204193915	2:204193915	A	G	CDK15	ENSOART00020110538	missense_variant	1250	417	D/G	gAc/gGc	deleterious_low_confidence(0)
2	205042534	2:205042534	C	G	CARF	ENSOART00020137527	missense_variant	752	251	A/G	gCc/gGc	deleterious(0.03)
2	205042534	2:205042534	C	G	CARF	ENSOART00020147542	missense_variant	533	178	A/G	gCc/gGc	deleterious(0.03)
2	205056347	2:205056347	T	A	CARF	ENSOART00020137527	missense_variant	1151	384	L/H	cTc/cAc	deleterious(0.04)
2	205056347	2:205056347	T	A	CARF	ENSOART00020147542	missense_variant	932	311	L/H	cTc/cAc	deleterious(0.03)
2	205067149	2:205067149	A	C	CARF	ENSOART00020137527	missense_variant	1739	580	N/T	aAt/aCt	deleterious(0.04)
2	205067149	2:205067149	A	C	CARF	ENSOART00020147542	missense_variant	1520	507	N/T	aAt/aCt	deleterious(0.04)
2	205402800	2:205402800	C	T	RAPH1	ENSOART00020095899	missense_variant	1784	595	C/Y	tGt/tAt	deleterious_low_confidence(0)
2	205421020	2:205421020	G	A	ABI2	ENSOART00020085060	missense_variant	1435	479	D/N	Gac/Aac	deleterious_low_confidence(0)
2	207752789	2:207752789	A	G	PARD3B	ENSOART00020091101	missense_variant	3272	1091	D/G	gAc/gGc	deleterious(0.02)
2	207752789	2:207752789	A	G	PARD3B	ENSOART00020106968	missense_variant	3065	1022	D/G	gAc/gGc	deleterious_low_confidence(0.05)
2	207752789	2:207752789	A	G	PARD3B	ENSOART00020167385	missense_variant	3086	1029	D/G	gAc/gGc	deleterious(0.03)
2	209054571	2:209054571	G	A	CPO	ENSOART00020135829	missense_variant	583	195	G/S	Ggt/Agt	deleterious(0.02)
2	209686749	2:209686749	C	T	METTL21A	ENSOART00020141842	missense_variant	338	113	R/K	aGa/aAa	deleterious_low_confidence(0.04)
2	209706820	2:209706820	G	A	METTL21A	ENSOART00020156174	missense_variant	155	52	T/M	aCg/aTg	deleterious_low_confidence(0.01)
2	209713006	2:209713006	T	A	METTL21A	ENSOART00020129218	missense_variant	116	39	Q/L	cAa/cTa	deleterious(0.05)
2	209713006	2:209713006	T	A	METTL21A	ENSOART00020141842	missense_variant	116	39	Q/L	cAa/cTa	deleterious(0.04)
2	209713006	2:209713006	T	A	METTL21A	ENSOART00020156174	missense_variant	116	39	Q/L	cAa/cTa	deleterious(0.01)
2	210174879	2:210174879	C	T	CRYGD	ENSOART00020110370	missense_variant	286	96	E/K	Gag/Aag	deleterious(0.03)
2	210230402	2:210230402	G	A	CRYGA	ENSOART00020153567	missense_variant	361	121	L/F	Ctc/Ttc	deleterious(0.05)
2	210250439	2:210250439	G	A	C2orf80	ENSOART00020096916	missense_variant	290	97	A/V	gCt/gTt	deleterious(0.03)
2	210250439	2:210250439	G	A	C2orf80	ENSOART00020152457	missense_variant	359	120	A/V	gCt/gTt	deleterious(0.04)
2	210250451	2:210250451	C	G	C2orf80	ENSOART00020130086	missense_variant	347	116	C/S	tGc/tCc	deleterious(0.04)
2	210250451	2:210250451	C	G	C2orf80	ENSOART00020152457	missense_variant	347	116	C/S	tGc/tCc	deleterious(0.04)
2	210250454	2:210250454	G	A	C2orf80	ENSOART00020096916	missense_variant	275	92	S/F	tCt/tTt	deleterious(0)
2	210250454	2:210250454	G	A	C2orf80	ENSOART00020130086	missense_variant	344	115	S/F	tCt/tTt	deleterious(0)
2	210250454	2:210250454	G	A	C2orf80	ENSOART00020152457	missense_variant	344	115	S/F	tCt/tTt	deleterious(0.02)
2	211431804	2:211431804	A	G	MAP2	ENSOART00020152105	missense_variant	1282	428	T/A	Acc/Gcc	deleterious_low_confidence(0)
2	211721245	2:211721245	C	G	KANSL1L	ENSOART00020104388	missense_variant	2071	691	E/Q	Gaa/Caa	deleterious(0.02)
2	213139388	2:213139388	T	G	ERBB4	ENSOART00020150791	missense_variant	3513	1171	E/D	gaA/gaC	deleterious_low_confidence(0.04)
2	213139388	2:213139388	T	G	ERBB4	ENSOART00020172263	missense_variant	3561	1187	E/D	gaA/gaC	deleterious_low_confidence(0.04)
2	216743103	2:216743103	T	G	BARD1	ENSOART00020110157	missense_variant	1605	535	K/N	aaA/aaC	deleterious(0)
2	216743103	2:216743103	T	G	BARD1	ENSOART00020158125	missense_variant	1548	516	K/N	aaA/aaC	deleterious(0)
2	216743103	2:216743103	T	G	BARD1	ENSOART00020158847	missense_variant	243	81	K/N	aaA/aaC	deleterious(0.02)
2	216743103	2:216743103	T	G	BARD1	ENSOART00020171515	missense_variant	186	62	K/N	aaA/aaC	deleterious(0.02)
2	221183405	2:221183405	G	A	ANKZF1	ENSOART00020094744	missense_variant	947	316	R/Q	cGg/cAg	deleterious(0.03)
2	221185202	2:221185202	A	G	ANKZF1	ENSOART00020094744	missense_variant	1721	574	N/S	aAt/aGt	deleterious(0.04)
2	221437971	2:221437971	C	T	ASIC4	ENSOART00020114229	missense_variant	323	108	P/L	cCg/cTg	deleterious(0.01)
2	221470244	2:221470244	C	G	TMEM198	ENSOART00020113580	missense_variant	757	253	Q/E	Cag/Gag	deleterious(0.03)
2	224501763	2:224501763	T	C		ENSOART00020100112	missense_variant	181	61	R/G	Aga/Gga	deleterious(0.01)
2	225207813	2:225207813	T	C	KCNE4	ENSOART00020095556	missense_variant	277	93	S/P	Tcg/Ccg	deleterious(0.03)
2	225207813	2:225207813	T	C	KCNE4	ENSOART00020132944	missense_variant	277	93	S/P	Tcg/Ccg	deleterious(0.03)
2	225207813	2:225207813	T	C	KCNE4	ENSOART00020145212	missense_variant	277	93	S/P	Tcg/Ccg	deleterious(0.03)
2	229593622	2:229593622	C	T	MFF	ENSOART00020136183	missense_variant	649	217	R/C	Cgc/Tgc	deleterious_low_confidence(0.03)
2	229593622	2:229593622	C	T	MFF	ENSOART00020150645	missense_variant	868	290	R/C	Cgc/Tgc	deleterious_low_confidence(0.01)
2	229593622	2:229593622	C	T	MFF	ENSOART00020175987	missense_variant	724	242	R/C	Cgc/Tgc	deleterious_low_confidence(0.02)
2	229818659	2:229818659	A	C	RAP1B	ENSOART00020158592	missense_variant	352	118	C/G	Tgt/Ggt	deleterious_low_confidence(0)
2	236596464	2:236596464	C	T	MATN1	ENSOART00020083868	missense_variant	160	54	R/W	Cgg/Tgg	deleterious(0)
2	236597974	2:236597974	G	A	MATN1	ENSOART00020083868	missense_variant	553	185	D/N	Gac/Aac	deleterious(0.01)
2	238017620	2:238017620	G	A	PTPRU	ENSOART00020109411	missense_variant	1897	633	R/W	Cgg/Tgg	deleterious_low_confidence(0)
2	238017620	2:238017620	G	A	PTPRU	ENSOART00020125602	missense_variant	1897	633	R/W	Cgg/Tgg	deleterious_low_confidence(0)
2	239210506	2:239210506	A	G	THEMIS2	ENSOART00020159663	missense_variant	1555	519	S/P	Tct/Cct	deleterious(0.05)
2	239369250	2:239369250	C	T	FAM76A	ENSOART00020123785	missense_variant	89	30	R/Q	cGg/cAg	deleterious(0)
2	239995324	2:239995324	G	A	KDF1	ENSOART00020170879	missense_variant	44	15	R/H	cGc/cAc	deleterious_low_confidence(0.02)
2	240665217	2:240665217	C	G	ZNF593	ENSOART00020174938	missense_variant	364	122	E/Q	Gag/Cag	deleterious(0.01)
2	240786266	2:240786266	G	A	SLC30A2	ENSOART00020115231	missense_variant	307	103	V/M	Gtg/Atg	deleterious(0.04)
2	240786266	2:240786266	G	A	SLC30A2	ENSOART00020173032	missense_variant	454	152	V/M	Gtg/Atg	deleterious(0.03)
2	240787256	2:240787256	G	A	SLC30A2	ENSOART00020115231	missense_variant	515	172	R/Q	cGa/cAa	deleterious(0.04)
2	240787256	2:240787256	G	A	SLC30A2	ENSOART00020173032	missense_variant	662	221	R/Q	cGa/cAa	deleterious(0.04)
2	240787327	2:240787327	T	A	SLC30A2	ENSOART00020115231	missense_variant	586	196	Y/N	Tac/Aac	deleterious(0)
2	240787327	2:240787327	T	A	SLC30A2	ENSOART00020173032	missense_variant	733	245	Y/N	Tac/Aac	deleterious(0)
2	240790146	2:240790146	G	A	SLC30A2	ENSOART00020115231	missense_variant	871	291	A/T	Gcc/Acc	deleterious(0.05)
2	240790146	2:240790146	G	A	SLC30A2	ENSOART00020173032	missense_variant	1018	340	A/T	Gcc/Acc	deleterious(0.03)
2	240809552	2:240809552	C	T	EXTL1	ENSOART00020174191	missense_variant	616	206	G/R	Ggg/Agg	deleterious(0.01)
2	240987812	2:240987812	G	A	MTFR1L	ENSOART00020115171	missense_variant	467	156	T/M	aCg/aTg	deleterious(0.02)
2	242009096	2:242009096	G	A	SRRM1	ENSOART00020096139	missense_variant	2744	915	S/F	tCc/tTc	deleterious_low_confidence(0)
2	242009096	2:242009096	G	A	SRRM1	ENSOART00020130362	missense_variant	2702	901	S/F	tCc/tTc	deleterious_low_confidence(0)
2	242009599	2:242009599	T	G	SRRM1	ENSOART00020096139	missense_variant	2613	871	E/D	gaA/gaC	deleterious_low_confidence(0.01)
2	242009599	2:242009599	T	G	SRRM1	ENSOART00020130362	missense_variant	2571	857	E/D	gaA/gaC	deleterious_low_confidence(0)
2	242031345	2:242031345	C	T	SRRM1	ENSOART00020096139	missense_variant	271	91	G/R	Ggg/Agg	deleterious_low_confidence(0.02)
2	242031345	2:242031345	C	T	SRRM1	ENSOART00020130362	missense_variant	271	91	G/R	Ggg/Agg	deleterious_low_confidence(0.02)
2	242331762	2:242331762	G	A	GRHL1	ENSOART00020105812	missense_variant	446	149	P/L	cCg/cTg	deleterious(0.04)
2	242331762	2:242331762	G	A	GRHL1	ENSOART00020168249	missense_variant	425	142	P/L	cCg/cTg	deleterious(0.04)
2	242554537	2:242554537	G	A	MYOM3	ENSOART00020089525	missense_variant	926	309	R/Q	cGa/cAa	deleterious(0.04)
2	242556773	2:242556773	G	A	MYOM3	ENSOART00020089525	missense_variant	1117	373	V/I	Gtc/Atc	deleterious(0)
2	242579371	2:242579371	C	T	MYOM3	ENSOART00020089525	missense_variant&splice_region_variant	3155	1052	P/L	cCg/cTg	deleterious(0)
2	243388708	2:243388708	A	G	HTR1D	ENSOART00020143765	missense_variant	358	120	T/A	Aca/Gca	deleterious(0.02)
2	243901097	2:243901097	C	T	C1QB	ENSOART00020168259	missense_variant	82	28	G/R	Ggg/Agg	deleterious(0.01)
2	244046357	2:244046357	C	T	ZBTB40	ENSOART00020096866	missense_variant	1822	608	V/M	Gtg/Atg	deleterious(0.04)
2	244064702	2:244064702	G	T	ZBTB40	ENSOART00020096866	missense_variant	641	214	P/H	cCt/cAt	deleterious(0.01)
2	244064702	2:244064702	G	T	ZBTB40	ENSOART00020161914	missense_variant	641	214	P/H	cCt/cAt	deleterious(0.02)
2	246387726	2:246387726	G	A	PLA2G2A	ENSOART00020102335	missense_variant	419	140	R/H	cGc/cAc	deleterious(0.02)
2	246754608	2:246754608	G	A	NBL1	ENSOART00020085798	missense_variant	35	12	A/V	gCt/gTt	deleterious_low_confidence(0.01)
2	247085595	2:247085595	C	T	akr7a3	ENSOART00020126088	missense_variant	28	10	G/S	Ggt/Agt	deleterious_low_confidence(0.04)
2	247452208	2:247452208	G	A	ALDH4A1	ENSOART00020093372	missense_variant	187	63	A/T	Gcc/Acc	deleterious(0.02)
2	247466625	2:247466625	G	A	ALDH4A1	ENSOART00020093372	missense_variant	985	329	V/M	Gtg/Atg	deleterious(0.02)
2	248732346	2:248732346	C	G	ARHGEF10L	ENSOART00020126784	missense_variant	552	184	E/D	gaG/gaC	deleterious_low_confidence(0.01)
2	248732346	2:248732346	C	G	ARHGEF10L	ENSOART00020146464	missense_variant	552	184	E/D	gaG/gaC	deleterious_low_confidence(0.03)
2	248732435	2:248732435	C	G	ARHGEF10L	ENSOART00020126784	missense_variant	463	155	D/H	Gat/Cat	deleterious_low_confidence(0.02)
2	248732435	2:248732435	C	G	ARHGEF10L	ENSOART00020146464	missense_variant	463	155	D/H	Gat/Cat	deleterious_low_confidence(0.02)
2	248753075	2:248753075	C	T	ARHGEF10L	ENSOART00020126784	missense_variant	112	38	D/N	Gac/Aac	deleterious_low_confidence(0.03)
2	248753075	2:248753075	C	T	ARHGEF10L	ENSOART00020146464	missense_variant	112	38	D/N	Gac/Aac	deleterious_low_confidence(0)
2	248753089	2:248753089	G	C	ARHGEF10L	ENSOART00020126784	missense_variant	98	33	A/G	gCc/gGc	deleterious_low_confidence(0.03)
2	248753089	2:248753089	G	C	ARHGEF10L	ENSOART00020146464	missense_variant	98	33	A/G	gCc/gGc	deleterious_low_confidence(0.03)
2	249227369	2:249227369	G	C	SDHB	ENSOART00020104626	missense_variant	106	36	A/P	Gcg/Ccg	deleterious_low_confidence(0.01)
2	249227370	2:249227370	C	T	SDHB	ENSOART00020104626	missense_variant	107	36	A/V	gCg/gTg	deleterious_low_confidence(0.02)
2	249727675	2:249727675	A	G	FAM131C	ENSOART00020155732	missense_variant	113	38	H/R	cAt/cGt	deleterious(0.05)
2	249733554	2:249733554	C	T	FAM131C	ENSOART00020155732	missense_variant	742	248	R/C	Cgc/Tgc	deleterious(0.03)
3	1064177	3:1064177	C	T		ENSOART00020000700	missense_variant	70	24	A/T	Gcc/Acc	deleterious(0.05)
3	1106413	3:1106413	A	G		ENSOART00020001082	missense_variant	497	166	N/S	aAc/aGc	deleterious(0.02)
3	2326521	3:2326521	C	T	VAV2	ENSOART00020132974	missense_variant	704	235	T/M	aCg/aTg	deleterious_low_confidence(0)
3	2337186	3:2337186	G	A	VAV2	ENSOART00020132974	missense_variant	1172	391	S/N	aGc/aAc	deleterious_low_confidence(0)
3	2814101	3:2814101	G	A	DIPK1B	ENSOART00020123273	missense_variant	704	235	P/L	cCg/cTg	deleterious(0.01)
3	2990999	3:2990999	A	G	NOTCH1	ENSOART00020094616	missense_variant	2320	774	S/G	Agc/Ggc	deleterious_low_confidence(0.04)
3	2994102	3:2994102	C	T	NOTCH1	ENSOART00020094616	missense_variant	2720	907	T/M	aCg/aTg	deleterious_low_confidence(0.02)
3	3105039	3:3105039	G	A	SNAPC4	ENSOART00020118312	missense_variant	3376	1126	E/K	Gag/Aag	deleterious(0.02)
3	3105039	3:3105039	G	A	SNAPC4	ENSOART00020163163	missense_variant	3319	1107	E/K	Gag/Aag	deleterious(0.02)
3	3105288	3:3105288	G	A	SNAPC4	ENSOART00020084593	missense_variant	3079	1027	G/S	Ggc/Agc	deleterious(0.05)
3	3105288	3:3105288	G	A	SNAPC4	ENSOART00020107868	missense_variant	3268	1090	G/S	Ggc/Agc	deleterious(0.05)
3	3106526	3:3106526	T	C	SNAPC4	ENSOART00020084593	missense_variant	3392	1131	M/T	aTg/aCg	deleterious(0.01)
3	3106526	3:3106526	T	C	SNAPC4	ENSOART00020107868	missense_variant	3638	1213	M/T	aTg/aCg	deleterious(0.01)
3	3106526	3:3106526	T	C	SNAPC4	ENSOART00020118312	missense_variant	3938	1313	M/T	aTg/aCg	deleterious(0)
3	3106526	3:3106526	T	C	SNAPC4	ENSOART00020163163	missense_variant	3881	1294	M/T	aTg/aCg	deleterious(0)
3	3692930	3:3692930	G	T	PAEP	ENSOART00020151097	missense_variant	377	126	T/K	aCg/aAg	deleterious(0.03)
3	3692930	3:3692930	G	T	PAEP	ENSOART00020155396	missense_variant	317	106	T/K	aCg/aAg	deleterious(0.02)
3	3824537	3:3824537	G	A	RALGDS	ENSOART00020117772	missense_variant&splice_region_variant	163	55	E/K	Gag/Aag	deleterious_low_confidence(0.01)
3	7612136	3:7612136	C	T	ENDOG	ENSOART00020105222	missense_variant	724	242	G/R	Ggg/Agg	deleterious(0.03)
3	7947983	3:7947983	C	G	SLC27A4	ENSOART00020090534	missense_variant	1716	572	E/D	gaG/gaC	deleterious(0.02)
3	7980933	3:7980933	C	A	COQ4	ENSOART00020092897	missense_variant	25	9	G/W	Ggg/Tgg	deleterious_low_confidence(0.02)
3	7982319	3:7982319	C	T	TRUB2	ENSOART00020172714	missense_variant	145	49	R/C	Cgt/Tgt	deleterious(0.02)
3	7988750	3:7988750	A	G	TRUB2	ENSOART00020172714	missense_variant	412	138	T/A	Aca/Gca	deleterious(0.02)
3	7992621	3:7992621	A	G	TRUB2	ENSOART00020172714	missense_variant	889	297	S/G	Agc/Ggc	deleterious(0.03)
3	7992670	3:7992670	C	T	TRUB2	ENSOART00020172714	missense_variant	938	313	P/L	cCc/cTc	deleterious_low_confidence(0.03)
3	8399465	3:8399465	C	T	FPGS	ENSOART00020024511	missense_variant	613	205	D/N	Gac/Aac	deleterious(0.04)
3	10738053	3:10738053	G	A	GAPVD1	ENSOART00020102956	missense_variant	1387	463	P/S	Cct/Tct	deleterious_low_confidence(0)
3	10738053	3:10738053	G	A	GAPVD1	ENSOART00020165560	missense_variant	1387	463	P/S	Cct/Tct	deleterious_low_confidence(0)
3	10789404	3:10789404	G	T	RABEPK	ENSOART00020174092	missense_variant	551	184	P/H	cCc/cAc	deleterious(0.01)
3	10852638	3:10852638	T	A	PPP6C	ENSOART00020122158	missense_variant	841	281	Y/N	Tat/Aat	deleterious_low_confidence(0)
3	10852638	3:10852638	T	A	PPP6C	ENSOART00020137125	missense_variant	907	303	Y/N	Tat/Aat	deleterious_low_confidence(0)
3	11027137	3:11027137	C	T	ARPC5L	ENSOART00020139684	missense_variant	349	117	E/K	Gag/Aag	deleterious(0.01)
3	11041978	3:11041978	C	T	RPL35	ENSOART00020160116	missense_variant	349	117	R/W	Cgg/Tgg	deleterious(0.04)
3	11041982	3:11041982	A	G	RPL35	ENSOART00020160116	missense_variant	353	118	K/R	aAg/aGg	deleterious(0.05)
3	11041996	3:11041996	G	A	RPL35	ENSOART00020160116	missense_variant	367	123	A/T	Gct/Act	deleterious(0.02)
3	11087751	3:11087751	C	T	OLFML2A	ENSOART00020125941	missense_variant	1579	527	A/T	Gcc/Acc	deleterious(0)
3	12352616	3:12352616	T	C	DENND1A	ENSOART00020175839	missense_variant	1637	546	V/A	gTg/gCg	deleterious_low_confidence(0.04)
3	12817324	3:12817324	A	G	ZBTB6	ENSOART00020140535	missense_variant	1120	374	N/D	Aat/Gat	deleterious(0)
3	12817324	3:12817324	A	G	ZBTB6	ENSOART00020147571	missense_variant	1120	374	N/D	Aat/Gat	deleterious(0)
3	12817324	3:12817324	A	G	ZBTB6	ENSOART00020169198	missense_variant	1120	374	N/D	Aat/Gat	deleterious(0)
3	12817324	3:12817324	A	G	ZBTB6	ENSOART00020169402	missense_variant	1120	374	N/D	Aat/Gat	deleterious(0)
3	13020532	3:13020532	C	T	ACBD5	ENSOART00020114110	missense_variant	1286	429	S/L	tCg/tTg	deleterious(0.01)
3	13020598	3:13020598	A	G	ACBD5	ENSOART00020114110	missense_variant	1352	451	D/G	gAc/gGc	deleterious(0.02)
3	13020612	3:13020612	C	T	ACBD5	ENSOART00020114110	missense_variant	1366	456	L/F	Ctc/Ttc	deleterious(0.02)
3	13096212	3:13096212	A	G	OR1L1	ENSOART00020160878	missense_variant	620	207	I/T	aTa/aCa	deleterious(0.03)
3	13206888	3:13206888	A	G	OR1J4	ENSOART00020095739	missense_variant	601	201	T/A	Aca/Gca	deleterious_low_confidence(0.03)
3	13206948	3:13206948	A	G	OR1J4	ENSOART00020095739	missense_variant	661	221	I/V	Atc/Gtc	deleterious_low_confidence(0.01)
3	13206951	3:13206951	G	A	OR1J4	ENSOART00020095739	missense_variant	664	222	G/R	Ggg/Agg	deleterious_low_confidence(0)
3	13393686	3:13393686	A	G	OR1L8	ENSOART00020125100	missense_variant	802	268	T/A	Act/Gct	deleterious(0.04)
3	13393812	3:13393812	T	C	OR1L8	ENSOART00020125100	missense_variant	928	310	S/P	Tcc/Ccc	deleterious(0)
3	13413343	3:13413343	A	G	OR1L8	ENSOART00020162023	missense_variant	515	172	N/S	aAt/aGt	deleterious(0.04)
3	13413768	3:13413768	T	C	OR1L8	ENSOART00020162023	missense_variant	940	314	S/P	Tct/Cct	deleterious_low_confidence(0)
3	13444109	3:13444109	G	C	OR1L8	ENSOART00020169168	missense_variant	566	189	C/S	tGc/tCc	deleterious(0)
3	13444231	3:13444231	T	C	OR1L8	ENSOART00020169168	missense_variant	688	230	S/P	Tca/Cca	deleterious(0.01)
3	14478415	3:14478415	G	A		ENSOART00020100758	missense_variant	11	4	R/H	cGt/cAt	deleterious_low_confidence(0)
3	14478553	3:14478553	G	A		ENSOART00020100758	missense_variant	149	50	C/Y	tGt/tAt	deleterious_low_confidence(0)
3	18943304	3:18943304	C	T	YWHAQ	ENSOART00020094075	missense_variant	103	35	E/K	Gag/Aag	deleterious_low_confidence(0.04)
3	23817238	3:23817238	T	G	NBAS	ENSOART00020112057	missense_variant	2735	912	E/A	gAa/gCa	deleterious_low_confidence(0)
3	23817238	3:23817238	T	G	NBAS	ENSOART00020170963	missense_variant	2735	912	E/A	gAa/gCa	deleterious_low_confidence(0)
3	23918685	3:23918685	G	A	NBAS	ENSOART00020112057	missense_variant	578	193	A/V	gCa/gTa	deleterious_low_confidence(0.02)
3	23918685	3:23918685	G	A	NBAS	ENSOART00020170963	missense_variant	578	193	A/V	gCa/gTa	deleterious_low_confidence(0.02)
3	23955886	3:23955886	G	A	NBAS	ENSOART00020112057	missense_variant	130	44	R/W	Cgg/Tgg	deleterious_low_confidence(0)
3	23955886	3:23955886	G	A	NBAS	ENSOART00020170963	missense_variant	130	44	R/W	Cgg/Tgg	deleterious_low_confidence(0)
3	26546849	3:26546849	C	G	RDH14	ENSOART00020128885	missense_variant	221	74	C/S	tGc/tCc	deleterious(0)
3	27290884	3:27290884	G	A	OSR1	ENSOART00020119234	missense_variant	409	137	R/W	Cgg/Tgg	deleterious(0.01)
3	29317620	3:29317620	G	A	EEF1B2	ENSOART00020117539	missense_variant	631	211	D/N	Gac/Aac	deleterious(0)
3	31631018	3:31631018	T	G	ATAD2B	ENSOART00020129182	missense_variant	521	174	N/T	aAc/aCc	deleterious_low_confidence(0.02)
3	31659093	3:31659093	T	C	FTH1	ENSOART00020141008	missense_variant	113	38	M/T	aTg/aCg	deleterious_low_confidence(0.01)
3	31753123	3:31753123	C	T	TP53I3	ENSOART00020141872	missense_variant	454	152	G/S	Ggt/Agt	deleterious(0.01)
3	32299973	3:32299973	G	C	CENPO	ENSOART00020117561	missense_variant	10	4	A/P	Gca/Cca	deleterious_low_confidence(0.01)
3	33505712	3:33505712	A	G	ADGRF3	ENSOART00020162791	missense_variant	337	113	C/R	Tgc/Cgc	deleterious(0)
3	33506369	3:33506369	C	T	ADGRF3	ENSOART00020162791	missense_variant	148	50	V/I	Gta/Ata	deleterious_low_confidence(0.04)
3	33643625	3:33643625	C	T	OTOF	ENSOART00020127024	missense_variant	1522	508	V/M	Gtg/Atg	deleterious_low_confidence(0.04)
3	33671724	3:33671724	G	A	OTOF	ENSOART00020127024	missense_variant	469	157	R/C	Cgc/Tgc	deleterious_low_confidence(0.04)
3	33674628	3:33674628	C	T	OTOF	ENSOART00020127024	missense_variant	280	94	V/M	Gtg/Atg	deleterious_low_confidence(0)
3	34124831	3:34124831	G	C	TMEM214	ENSOART00020134611	missense_variant	1616	539	W/S	tGg/tCg	deleterious(0.01)
3	34125367	3:34125367	G	A	TMEM214	ENSOART00020134611	missense_variant	1807	603	E/K	Gag/Aag	deleterious(0.05)
3	34297465	3:34297465	C	G	ATRAID	ENSOART00020097456	missense_variant	5	2	A/G	gCc/gGc	deleterious_low_confidence(0.02)
3	34340928	3:34340928	G	T	SLC30A3	ENSOART00020168380	missense_variant	8	3	P/Q	cCg/cAg	deleterious_low_confidence(0)
3	34399192	3:34399192	C	A	GTF3C2	ENSOART00020136629	missense_variant	2684	895	G/V	gGg/gTg	deleterious(0.02)
3	34642603	3:34642603	C	T	CCDC121	ENSOART00020130679	missense_variant	1225	409	A/T	Gca/Aca	deleterious(0.02)
3	35706116	3:35706116	G	A	PPP1CB	ENSOART00020172541	missense_variant	104	35	R/Q	cGg/cAg	deleterious_low_confidence(0)
3	35707426	3:35707426	A	C	PPP1CB	ENSOART00020172541	missense_variant	227	76	E/A	gAa/gCa	deleterious_low_confidence(0)
3	39726276	3:39726276	C	G	PROKR1	ENSOART00020128855	missense_variant	12	4	K/N	aaG/aaC	deleterious_low_confidence(0)
3	39879514	3:39879514	G	A	FBXO48	ENSOART00020157023	start_lost	3	1	M/I	atG/atA	deleterious_low_confidence(0)
3	39879536	3:39879536	T	G	FBXO48	ENSOART00020157023	missense_variant	25	9	F/V	Ttt/Gtt	deleterious_low_confidence(0.05)
3	40028096	3:40028096	C	T		ENSOART00020143356	missense_variant	257	86	T/M	aCg/aTg	deleterious(0.01)
3	43387029	3:43387029	C	G	DEDD	ENSOART00020133001	missense_variant	142	48	L/V	Ctc/Gtc	deleterious(0)
3	43387077	3:43387077	G	A	DEDD	ENSOART00020133001	missense_variant	190	64	G/R	Gga/Aga	deleterious(0)
3	43676228	3:43676228	G	A	SERTAD2	ENSOART00020100537	missense_variant	7	3	G/R	Ggg/Agg	deleterious(0)
3	43676228	3:43676228	G	A	SERTAD2	ENSOART00020105046	missense_variant	7	3	G/R	Ggg/Agg	deleterious(0)
3	43676228	3:43676228	G	A	SERTAD2	ENSOART00020158580	missense_variant	7	3	G/R	Ggg/Agg	deleterious(0)
3	46616009	3:46616009	C	G	XPO1	ENSOART00020114029	missense_variant	3009	1003	S/R	agC/agG	deleterious(0.02)
3	46882590	3:46882590	G	A	USP34	ENSOART00020131974	missense_variant	9844	3282	V/I	Gtc/Atc	deleterious_low_confidence(0.05)
3	46882590	3:46882590	G	A	USP34	ENSOART00020166313	missense_variant	10057	3353	V/I	Gtc/Atc	deleterious_low_confidence(0.03)
3	49709127	3:49709127	G	T	RPS21	ENSOART00020166900	missense_variant	173	58	A/D	gCc/gAc	deleterious(0.02)
3	57191260	3:57191260	G	A	TGOLN2	ENSOART00020101821	missense_variant	931	311	V/I	Gtc/Atc	deleterious(0)
3	57543667	3:57543667	C	A		ENSOART00020159321	missense_variant	5	2	T/N	aCc/aAc	deleterious_low_confidence(0)
3	58045537	3:58045537	C	T	PTCD3	ENSOART00020122096	missense_variant&splice_region_variant	1385	462	S/F	tCc/tTc	deleterious(0.01)
3	58049212	3:58049212	C	T	PTCD3	ENSOART00020122096	missense_variant	1801	601	L/F	Ctt/Ttt	deleterious(0.02)
3	58738216	3:58738216	G	A	TBP	ENSOART00020101451	missense_variant	311	104	S/F	tCc/tTc	deleterious_low_confidence(0.02)
3	58743439	3:58743439	G	A	KRCC1	ENSOART00020083436	missense_variant	694	232	R/C	Cgc/Tgc	deleterious(0.03)
3	58743439	3:58743439	G	A	KRCC1	ENSOART00020093763	missense_variant	694	232	R/C	Cgc/Tgc	deleterious(0.03)
3	58743439	3:58743439	G	A	KRCC1	ENSOART00020102134	missense_variant	694	232	R/C	Cgc/Tgc	deleterious(0.03)
3	58743439	3:58743439	G	A	KRCC1	ENSOART00020106917	missense_variant	694	232	R/C	Cgc/Tgc	deleterious(0.03)
3	58743439	3:58743439	G	A	KRCC1	ENSOART00020118153	missense_variant	694	232	R/C	Cgc/Tgc	deleterious(0.03)
3	58743439	3:58743439	G	A	KRCC1	ENSOART00020158896	missense_variant	694	232	R/C	Cgc/Tgc	deleterious(0.03)
3	58743439	3:58743439	G	A	KRCC1	ENSOART00020170180	missense_variant	694	232	R/C	Cgc/Tgc	deleterious(0.03)
3	58743439	3:58743439	G	A	KRCC1	ENSOART00020172475	missense_variant	694	232	R/C	Cgc/Tgc	deleterious(0.03)
3	58743439	3:58743439	G	A	KRCC1	ENSOART00020175493	missense_variant	694	232	R/C	Cgc/Tgc	deleterious(0.03)
3	58810343	3:58810343	C	T	SMYD1	ENSOART00020142624	missense_variant	893	298	S/F	tCt/tTt	deleterious(0)
3	58810343	3:58810343	C	T	SMYD1	ENSOART00020173886	missense_variant	854	285	S/F	tCt/tTt	deleterious(0)
3	59130986	3:59130986	C	T	FOXI3	ENSOART00020098592	missense_variant	1165	389	A/T	Gcc/Acc	deleterious(0.04)
3	59517790	3:59517790	C	A		ENSOART00020165668	missense_variant	129	43	Q/H	caG/caT	deleterious(0.03)
3	59517805	3:59517805	C	G		ENSOART00020165668	missense_variant	114	38	L/F	ttG/ttC	deleterious(0.01)
3	59517812	3:59517812	T	A		ENSOART00020165668	missense_variant	107	36	N/I	aAt/aTt	deleterious(0.02)
3	59560954	3:59560954	G	A	DLX6	ENSOART00020174734	missense_variant	376	126	P/S	Ccc/Tcc	deleterious_low_confidence(0.05)
3	59560972	3:59560972	G	A	DLX6	ENSOART00020174734	missense_variant	358	120	R/W	Cgg/Tgg	deleterious_low_confidence(0)
3	60206833	3:60206833	G	A	IL1A	ENSOART00020128479	missense_variant	220	74	V/M	Gtg/Atg	deleterious(0.02)
3	60228365	3:60228365	A	T	CKAP2L	ENSOART00020154737	missense_variant	551	184	K/I	aAa/aTa	deleterious(0.04)
3	60466846	3:60466846	T	C	TTL	ENSOART00020131795	missense_variant&splice_region_variant	874	292	R/G	Agg/Ggg	deleterious(0)
3	60468977	3:60468977	T	A	TTL	ENSOART00020131795	missense_variant	527	176	Q/L	cAa/cTa	deleterious(0)
3	60474669	3:60474669	C	T	TTL	ENSOART00020131795	missense_variant	460	154	G/R	Gga/Aga	deleterious(0.03)
3	60474692	3:60474692	A	G	TTL	ENSOART00020131795	missense_variant	437	146	V/A	gTt/gCt	deleterious(0)
3	60474806	3:60474806	G	A	TTL	ENSOART00020131795	missense_variant	323	108	P/L	cCa/cTa	deleterious(0.05)
3	60474851	3:60474851	C	A	TTL	ENSOART00020131795	missense_variant	278	93	W/L	tGg/tTg	deleterious(0)
3	61833488	3:61833488	G	A	SULT1C3	ENSOART00020135365	missense_variant	139	47	D/N	Gat/Aat	deleterious(0.05)
3	70193736	3:70193736	G	A	PSME4	ENSOART00020101552	missense_variant	4984	1662	D/N	Gat/Aat	deleterious_low_confidence(0.01)
3	73306269	3:73306269	C	G	NRXN1	ENSOART00020095149	missense_variant	323	108	P/R	cCg/cGg	deleterious_low_confidence(0)
3	73306269	3:73306269	C	G	NRXN1	ENSOART00020096121	missense_variant	323	108	P/R	cCg/cGg	deleterious_low_confidence(0)
3	73306269	3:73306269	C	G	NRXN1	ENSOART00020131300	missense_variant	323	108	P/R	cCg/cGg	deleterious_low_confidence(0)
3	73306602	3:73306602	C	G	NRXN1	ENSOART00020095149	missense_variant	656	219	A/G	gCa/gGa	deleterious_low_confidence(0.03)
3	73306602	3:73306602	C	G	NRXN1	ENSOART00020096121	missense_variant	656	219	A/G	gCa/gGa	deleterious_low_confidence(0.01)
3	73306602	3:73306602	C	G	NRXN1	ENSOART00020131300	missense_variant	656	219	A/G	gCa/gGa	deleterious_low_confidence(0.02)
3	73861746	3:73861746	G	A	NRXN1	ENSOART00020095149	missense_variant	2070	690	M/I	atG/atA	deleterious_low_confidence(0.01)
3	73861746	3:73861746	G	A	NRXN1	ENSOART00020096121	missense_variant	2070	690	M/I	atG/atA	deleterious_low_confidence(0.04)
3	73861746	3:73861746	G	A	NRXN1	ENSOART00020131300	missense_variant	2034	678	M/I	atG/atA	deleterious_low_confidence(0.02)
3	75194046	3:75194046	G	A	rpl21	ENSOART00020098499	missense_variant	226	76	V/I	Gta/Ata	deleterious_low_confidence(0.04)
3	75194151	3:75194151	G	A	rpl21	ENSOART00020098499	missense_variant	331	111	E/K	Gaa/Aaa	deleterious_low_confidence(0.03)
3	75194235	3:75194235	G	A	rpl21	ENSOART00020098499	missense_variant	415	139	D/N	Gac/Aac	deleterious_low_confidence(0.01)
3	75194284	3:75194284	C	T	rpl21	ENSOART00020098499	missense_variant	464	155	P/L	cCc/cTc	deleterious_low_confidence(0)
3	75833193	3:75833193	C	G	lhcgr	ENSOART00020136179	missense_variant	1159	387	L/V	Cta/Gta	deleterious(0.02)
3	77989770	3:77989770	G	T	EPAS1	ENSOART00020168832	missense_variant	617	206	P/H	cCc/cAc	deleterious(0.04)
3	78857136	3:78857136	C	T		ENSOART00020159796	missense_variant	173	58	R/Q	cGa/cAa	deleterious_low_confidence(0.05)
3	81419809	3:81419809	C	T	MTA3	ENSOART00020099065	missense_variant	1484	495	R/Q	cGg/cAg	deleterious_low_confidence(0.02)
3	85077551	3:85077551	G	C	SOS1	ENSOART00020085354	missense_variant	59	20	R/P	cGg/cCg	deleterious_low_confidence(0)
3	85077551	3:85077551	G	C	SOS1	ENSOART00020091202	missense_variant	59	20	R/P	cGg/cCg	deleterious_low_confidence(0)
3	85136439	3:85136439	G	T	SOS1	ENSOART00020085354	missense_variant	490	164	V/L	Gtg/Ttg	deleterious_low_confidence(0.03)
3	85136439	3:85136439	G	T	SOS1	ENSOART00020091202	missense_variant	490	164	V/L	Gtg/Ttg	deleterious_low_confidence(0.03)
3	85136458	3:85136458	A	T	SOS1	ENSOART00020085354	missense_variant&splice_region_variant	509	170	K/M	aAg/aTg	deleterious_low_confidence(0)
3	85136458	3:85136458	A	T	SOS1	ENSOART00020091202	missense_variant&splice_region_variant	509	170	K/M	aAg/aTg	deleterious_low_confidence(0)
3	85164181	3:85164181	G	A	SOS1	ENSOART00020085354	missense_variant	1466	489	R/H	cGt/cAt	deleterious_low_confidence(0)
3	85164181	3:85164181	G	A	SOS1	ENSOART00020091202	missense_variant	1466	489	R/H	cGt/cAt	deleterious_low_confidence(0)
3	85164343	3:85164343	C	A	SOS1	ENSOART00020085354	missense_variant	1628	543	S/Y	tCt/tAt	deleterious_low_confidence(0)
3	85164343	3:85164343	C	A	SOS1	ENSOART00020091202	missense_variant	1628	543	S/Y	tCt/tAt	deleterious_low_confidence(0)
3	85173556	3:85173556	C	T	SOS1	ENSOART00020085354	missense_variant	1873	625	R/W	Cgg/Tgg	deleterious_low_confidence(0)
3	85173556	3:85173556	C	T	SOS1	ENSOART00020091202	missense_variant	1873	625	R/W	Cgg/Tgg	deleterious_low_confidence(0)
3	86902349	3:86902349	G	A	SULT6B1	ENSOART00020134621	missense_variant	728	243	R/Q	cGa/cAa	deleterious(0.04)
3	86902396	3:86902396	C	T	SULT6B1	ENSOART00020134621	missense_variant	775	259	R/C	Cgc/Tgc	deleterious(0.02)
3	91371399	3:91371399	T	G	BIRC6	ENSOART00020160712	missense_variant	13349	4450	N/T	aAt/aCt	deleterious_low_confidence(0.01)
3	91450453	3:91450453	C	T	BIRC6	ENSOART00020160712	missense_variant	5473	1825	V/I	Gta/Ata	deleterious_low_confidence(0)
3	93459382	3:93459382	C	A	DYSF	ENSOART00020110209	missense_variant	3213	1071	H/Q	caC/caA	deleterious_low_confidence(0.01)
3	93459382	3:93459382	C	A	DYSF	ENSOART00020117031	missense_variant	3210	1070	H/Q	caC/caA	deleterious_low_confidence(0.01)
3	93501575	3:93501575	T	C	DYSF	ENSOART00020110209	missense_variant	4399	1467	Y/H	Tac/Cac	deleterious_low_confidence(0)
3	93501575	3:93501575	T	C	DYSF	ENSOART00020117031	missense_variant	4396	1466	Y/H	Tac/Cac	deleterious_low_confidence(0)
3	95633284	3:95633284	G	A	DERA	ENSOART00020147579	missense_variant	782	261	S/N	aGc/aAc	deleterious(0.01)
3	99090163	3:99090163	C	T	SLC9A2	ENSOART00020124271	missense_variant	1931	644	R/Q	cGg/cAg	deleterious(0.05)
3	99869716	3:99869716	A	G	MAP4K4	ENSOART00020104980	missense_variant	1399	467	Y/H	Tac/Cac	deleterious_low_confidence(0)
3	99869716	3:99869716	A	G	MAP4K4	ENSOART00020137565	missense_variant	1399	467	Y/H	Tac/Cac	deleterious_low_confidence(0)
3	103341448	3:103341448	G	A	TMEM131	ENSOART00020128862	missense_variant	2123	708	R/Q	cGa/cAa	deleterious_low_confidence(0.02)
3	103895019	3:103895019	C	T	KANSL3	ENSOART00020113784	missense_variant	2596	866	R/C	Cgt/Tgt	deleterious_low_confidence(0.04)
3	104005354	3:104005354	T	C	NCAPH	ENSOART00020141099	missense_variant	1703	568	Y/C	tAt/tGt	deleterious(0.02)
3	104200700	3:104200700	C	T	SERTAD4	ENSOART00020162501	missense_variant	823	275	P/S	Ccg/Tcg	deleterious_low_confidence(0)
3	104200790	3:104200790	C	T	SERTAD4	ENSOART00020162501	missense_variant	913	305	R/C	Cgt/Tgt	deleterious_low_confidence(0)
3	105928054	3:105928054	G	A	ANAPC1	ENSOART00020101683	missense_variant	5636	1879	S/L	tCg/tTg	deleterious_low_confidence(0)
3	105928054	3:105928054	G	A	ANAPC1	ENSOART00020175725	missense_variant	5561	1854	S/L	tCg/tTg	deleterious_low_confidence(0)
3	105980460	3:105980460	C	A	ANAPC1	ENSOART00020101683	missense_variant	2455	819	V/L	Gtg/Ttg	deleterious_low_confidence(0.02)
3	105980460	3:105980460	C	A	ANAPC1	ENSOART00020175725	missense_variant	2380	794	V/L	Gtg/Ttg	deleterious_low_confidence(0.02)
3	105994673	3:105994673	T	C	ANAPC1	ENSOART00020101683	missense_variant	1709	570	Y/C	tAt/tGt	deleterious_low_confidence(0.01)
3	105994673	3:105994673	T	C	ANAPC1	ENSOART00020175725	missense_variant	1709	570	Y/C	tAt/tGt	deleterious_low_confidence(0.01)
3	107721379	3:107721379	G	T	ZFC3H1	ENSOART00020117883	missense_variant	5069	1690	P/Q	cCa/cAa	deleterious(0.03)
3	111529889	3:111529889	C	G	KRR1	ENSOART00020089743	missense_variant	288	96	E/D	gaG/gaC	deleterious(0)
3	111529889	3:111529889	C	G	KRR1	ENSOART00020110821	missense_variant	288	96	E/D	gaG/gaC	deleterious_low_confidence(0)
3	111531664	3:111531664	T	C	KRR1	ENSOART00020089743	missense_variant&splice_region_variant	86	29	D/G	gAt/gGt	deleterious(0.03)
3	111534551	3:111534551	G	A	KRR1	ENSOART00020110821	missense_variant	59	20	S/F	tCc/tTc	deleterious_low_confidence(0.02)
3	112348698	3:112348698	G	A	pebp1	ENSOART00020122839	missense_variant	106	36	A/T	Gca/Aca	deleterious(0.04)
3	117399947	3:117399947	C	T	PPFIA2	ENSOART00020117113	missense_variant	2527	843	A/T	Gcc/Acc	deleterious_low_confidence(0.05)
3	117399947	3:117399947	C	T	PPFIA2	ENSOART00020123818	missense_variant	2440	814	A/T	Gcc/Acc	deleterious_low_confidence(0.03)
3	117399947	3:117399947	C	T	PPFIA2	ENSOART00020141924	missense_variant	2440	814	A/T	Gcc/Acc	deleterious_low_confidence(0.02)
3	117399947	3:117399947	C	T	PPFIA2	ENSOART00020149550	missense_variant	2386	796	A/T	Gcc/Acc	deleterious_low_confidence(0.02)
3	118395631	3:118395631	C	G	CCDC59	ENSOART00020167235	missense_variant	349	117	E/Q	Gaa/Caa	deleterious(0.02)
3	118398386	3:118398386	C	A	CCDC59	ENSOART00020167235	missense_variant	87	29	K/N	aaG/aaT	deleterious(0.02)
3	129785290	3:129785290	A	C	MRPL42	ENSOART00020171913	missense_variant&splice_region_variant	69	23	Q/H	caA/caC	deleterious(0.03)
3	131221679	3:131221679	T	G	NDUFA12	ENSOART00020157454	missense_variant	149	50	E/A	gAa/gCa	deleterious(0)
3	131221679	3:131221679	T	G	NDUFA12	ENSOART00020171414	missense_variant	149	50	E/A	gAa/gCa	deleterious(0)
3	131375071	3:131375071	C	T	FGD6	ENSOART00020169153	missense_variant	2356	786	D/N	Gat/Aat	deleterious(0.02)
3	131659522	3:131659522	T	A	USP44	ENSOART00020118343	missense_variant	442	148	T/S	Act/Tct	deleterious(0)
3	131659960	3:131659960	G	C	USP44	ENSOART00020118343	missense_variant	4	2	L/V	Cta/Gta	deleterious_low_confidence(0.01)
3	132558680	3:132558680	G	A	HOXC12	ENSOART00020161487	missense_variant	616	206	P/S	Ccg/Tcg	deleterious(0.02)
3	132575599	3:132575599	T	C	HOXC13	ENSOART00020085304	missense_variant	311	104	Q/R	cAg/cGg	deleterious(0.03)
3	133404731	3:133404731	A	G	EIF4B	ENSOART00020162494	missense_variant	1160	387	L/P	cTg/cCg	deleterious(0.02)
3	133404764	3:133404764	A	C	EIF4B	ENSOART00020162494	missense_variant	1127	376	V/G	gTa/gGa	deleterious(0)
3	133404812	3:133404812	A	G	EIF4B	ENSOART00020162494	missense_variant	1079	360	I/T	aTc/aCc	deleterious(0.03)
3	133404871	3:133404871	A	C	EIF4B	ENSOART00020162494	missense_variant	1020	340	S/R	agT/agG	deleterious(0.01)
3	133404878	3:133404878	G	A	EIF4B	ENSOART00020162494	missense_variant	1013	338	P/L	cCt/cTt	deleterious(0.03)
3	133404896	3:133404896	G	C	EIF4B	ENSOART00020162494	missense_variant	995	332	P/R	cCc/cGc	deleterious(0)
3	133415932	3:133415932	G	A	EIF4B	ENSOART00020162494	missense_variant	283	95	P/S	Ccc/Tcc	deleterious(0.01)
3	133415973	3:133415973	C	G	EIF4B	ENSOART00020162494	missense_variant	242	81	R/P	cGg/cCg	deleterious(0)
3	133630706	3:133630706	T	C	KRT76	ENSOART00020142469	missense_variant	49	17	S/P	Tct/Cct	deleterious(0.05)
3	133631180	3:133631180	G	T	KRT76	ENSOART00020142469	missense_variant	523	175	A/S	Gcc/Tcc	deleterious(0)
3	133635308	3:133635308	C	T	KRT76	ENSOART00020142469	missense_variant	988	330	R/C	Cgc/Tgc	deleterious(0.02)
3	133635607	3:133635607	A	G	KRT76	ENSOART00020142469	missense_variant	1177	393	R/G	Agg/Ggg	deleterious(0)
3	133735620	3:133735620	A	G	KRT2	ENSOART00020148641	missense_variant&splice_region_variant	857	286	D/G	gAt/gGt	deleterious(0.01)
3	133736859	3:133736859	G	A	KRT2	ENSOART00020148641	missense_variant	1219	407	E/K	Gag/Aag	deleterious(0)
3	133739737	3:133739737	A	G	KRT2	ENSOART00020148641	missense_variant	1780	594	T/A	Act/Gct	deleterious_low_confidence(0.02)
3	133776342	3:133776342	C	T	KRT72	ENSOART00020091877	missense_variant	1403	468	A/V	gCt/gTt	deleterious_low_confidence(0.03)
3	133977746	3:133977746	A	G	KRT82	ENSOART00020094671	missense_variant	530	177	Q/R	cAg/cGg	deleterious(0.02)
3	133977747	3:133977747	G	C	KRT82	ENSOART00020094671	missense_variant	531	177	Q/H	caG/caC	deleterious(0.01)
3	133987448	3:133987448	G	T	KRT82	ENSOART00020094671	missense_variant	1384	462	G/W	Ggg/Tgg	deleterious(0)
3	134076242	3:134076242	T	C	Krt86	ENSOART00020164762	missense_variant	1379	460	E/G	gAg/gGg	deleterious_low_confidence(0.01)
3	134151919	3:134151919	C	T	KRT7	ENSOART00020113659	missense_variant	187	63	G/S	Ggc/Agc	deleterious_low_confidence(0.03)
3	134494746	3:134494746	C	G	FIGNL2	ENSOART00020097629	missense_variant	1397	466	A/G	gCg/gGg	deleterious(0.04)
3	134494746	3:134494746	C	G	FIGNL2	ENSOART00020157925	missense_variant	1397	466	A/G	gCg/gGg	deleterious(0.04)
3	134494746	3:134494746	C	G	FIGNL2	ENSOART00020165460	missense_variant	1397	466	A/G	gCg/gGg	deleterious(0.04)
3	135260559	3:135260559	G	A	SLC11A2	ENSOART00020082513	missense_variant	442	148	V/M	Gtg/Atg	deleterious_low_confidence(0.03)
3	136201165	3:136201165	A	T	COX14	ENSOART00020120597	missense_variant	103	35	Y/N	Tac/Aac	deleterious(0.01)
3	136495201	3:136495201	A	G	NCKAP5L	ENSOART00020166760	missense_variant	71	24	H/R	cAc/cGc	deleterious_low_confidence(0)
3	136615908	3:136615908	C	G	FMNL3	ENSOART00020124853	missense_variant	1242	414	F/L	ttC/ttG	deleterious_low_confidence(0.05)
3	136686672	3:136686672	G	A	MCRS1	ENSOART00020132564	missense_variant	521	174	R/H	cGc/cAc	deleterious(0.01)
3	136891051	3:136891051	A	T	DNAJC22	ENSOART00020099175	missense_variant	434	145	F/Y	tTc/tAc	deleterious(0.03)
3	137229037	3:137229037	G	A	DDN	ENSOART00020097759	missense_variant	1907	636	S/N	aGc/aAc	deleterious(0)
3	137298743	3:137298743	C	T	CCDC65	ENSOART00020128943	missense_variant	238	80	D/N	Gac/Aac	deleterious(0)
3	137581021	3:137581021	G	A	LALBA	ENSOART00020096234	missense_variant	403	135	D/N	Gat/Aat	deleterious(0.02)
3	137581044	3:137581044	G	C	LALBA	ENSOART00020096234	missense_variant	426	142	L/F	ttG/ttC	deleterious_low_confidence(0.01)
3	137881499	3:137881499	C	G	OR8S1	ENSOART00020096647	missense_variant	866	289	S/T	aGt/aCt	deleterious(0)
3	137881991	3:137881991	G	A	OR8S1	ENSOART00020096647	missense_variant	374	125	A/V	gCg/gTg	deleterious(0)
3	137882072	3:137882072	A	G	OR8S1	ENSOART00020096647	missense_variant	293	98	L/P	cTa/cCa	deleterious(0)
3	137882129	3:137882129	G	A	OR8S1	ENSOART00020096647	missense_variant	236	79	P/L	cCc/cTc	deleterious(0.01)
3	137982002	3:137982002	C	T	C12orf54	ENSOART00020086899	missense_variant	37	13	G/R	Gga/Aga	deleterious(0.01)
3	138621976	3:138621976	T	C	TMEM106C	ENSOART00020083951	missense_variant	649	217	I/V	Att/Gtt	deleterious(0.04)
3	138867243	3:138867243	C	T	ENDOU	ENSOART00020148294	missense_variant	88	30	R/C	Cgc/Tgc	deleterious(0.01)
3	138867279	3:138867279	C	T	ENDOU	ENSOART00020148294	missense_variant	124	42	H/Y	Cac/Tac	deleterious(0)
3	138867295	3:138867295	G	A	ENDOU	ENSOART00020148294	missense_variant	140	47	C/Y	tGc/tAc	deleterious(0)
3	138868793	3:138868793	G	A	ENDOU	ENSOART00020148294	missense_variant	382	128	E/K	Gag/Aag	deleterious(0.02)
3	138868820	3:138868820	G	A	ENDOU	ENSOART00020148294	missense_variant	409	137	A/T	Gcc/Acc	deleterious(0.03)
3	138868823	3:138868823	G	A	ENDOU	ENSOART00020148294	missense_variant	412	138	A/T	Gcc/Acc	deleterious(0)
3	138868853	3:138868853	C	T	ENDOU	ENSOART00020148294	missense_variant	442	148	R/W	Cgg/Tgg	deleterious(0.01)
3	138868871	3:138868871	G	A	ENDOU	ENSOART00020148294	missense_variant	460	154	E/K	Gag/Aag	deleterious(0)
3	138872482	3:138872482	A	G	ENDOU	ENSOART00020148294	missense_variant	578	193	E/G	gAa/gGa	deleterious(0.01)
3	138872490	3:138872490	T	C	ENDOU	ENSOART00020148294	missense_variant	586	196	F/L	Ttc/Ctc	deleterious(0.01)
3	138872513	3:138872513	G	T	ENDOU	ENSOART00020148294	missense_variant	609	203	M/I	atG/atT	deleterious(0.03)
3	138872524	3:138872524	T	C	ENDOU	ENSOART00020148294	missense_variant	620	207	L/P	cTg/cCg	deleterious(0)
3	138873258	3:138873258	G	A	ENDOU	ENSOART00020148294	missense_variant	736	246	E/K	Gag/Aag	deleterious(0)
3	138875122	3:138875122	G	A	ENDOU	ENSOART00020148294	missense_variant	1015	339	A/T	Gca/Aca	deleterious(0.01)
3	138875126	3:138875126	C	A	ENDOU	ENSOART00020148294	missense_variant	1019	340	T/K	aCa/aAa	deleterious(0)
3	141848133	3:141848133	A	T	NELL2	ENSOART00020148208	missense_variant	607	203	I/L	Ata/Tta	deleterious_low_confidence(0)
3	141848133	3:141848133	A	T	NELL2	ENSOART00020175207	missense_variant	607	203	I/L	Ata/Tta	deleterious(0)
3	142999544	3:142999544	C	T	PUS7L	ENSOART00020101835	missense_variant	844	282	R/W	Cgg/Tgg	deleterious(0)
3	144872377	3:144872377	T	C	GXYLT1	ENSOART00020092231	missense_variant	902	301	I/T	aTa/aCa	deleterious(0.01)
3	144872377	3:144872377	T	C	GXYLT1	ENSOART00020149968	missense_variant	809	270	I/T	aTa/aCa	deleterious(0.01)
3	146751474	3:146751474	T	C	SORT1	ENSOART00020134192	missense_variant	1907	636	N/S	aAc/aGc	deleterious(0.05)
3	150071449	3:150071449	T	G		ENSOART00020092301	missense_variant	205	69	S/A	Tct/Gct	deleterious_low_confidence(0)
3	150207869	3:150207869	C	T	CCT4	ENSOART00020144424	missense_variant	1565	522	R/Q	cGg/cAg	deleterious_low_confidence(0.04)
3	150207969	3:150207969	T	C	CCT4	ENSOART00020144424	missense_variant	1465	489	K/E	Aaa/Gaa	deleterious_low_confidence(0)
3	150208208	3:150208208	C	T	CCT4	ENSOART00020144424	missense_variant	1226	409	C/Y	tGt/tAt	deleterious_low_confidence(0)
3	151339203	3:151339203	T	C	RAP1B	ENSOART00020094761	missense_variant	476	159	Y/C	tAt/tGt	deleterious_low_confidence(0.02)
3	156074927	3:156074927	G	T	RXYLT1	ENSOART00020109038	missense_variant	1097	366	S/Y	tCt/tAt	deleterious(0.02)
3	160705329	3:160705329	C	T	LRIG3	ENSOART00020119241	missense_variant	133	45	H/Y	Cac/Tac	deleterious_low_confidence(0.03)
3	160754566	3:160754566	G	A	LRIG3	ENSOART00020119241	missense_variant	3025	1009	G/R	Gga/Aga	deleterious_low_confidence(0.05)
3	161820940	3:161820940	T	C	CTDSPL	ENSOART00020091021	missense_variant	20	7	I/T	aTc/aCc	deleterious_low_confidence(0)
3	161834208	3:161834208	C	T	CTDSPL	ENSOART00020091021	missense_variant	94	32	P/S	Cca/Tca	deleterious_low_confidence(0.04)
3	161839506	3:161839506	C	T	CTDSPL	ENSOART00020091021	missense_variant	565	189	R/C	Cgt/Tgt	deleterious_low_confidence(0)
3	162123423	3:162123423	A	G	DCTN2	ENSOART00020157295	missense_variant	1106	369	N/S	aAt/aGt	deleterious(0.02)
3	162123423	3:162123423	A	G	DCTN2	ENSOART00020167989	missense_variant	1121	374	N/S	aAt/aGt	deleterious(0.02)
3	162128102	3:162128102	C	G	MBD6	ENSOART00020097136	missense_variant	1918	640	G/R	Ggg/Cgg	deleterious_low_confidence(0)
3	162129715	3:162129715	C	T	MBD6	ENSOART00020097136	missense_variant	479	160	G/D	gGt/gAt	deleterious_low_confidence(0)
3	162155776	3:162155776	G	A	MARS1	ENSOART00020095177	missense_variant	352	118	R/W	Cgg/Tgg	deleterious(0.04)
3	162171153	3:162171153	G	A	GLI1	ENSOART00020118415	missense_variant	2894	965	P/L	cCt/cTt	deleterious(0)
3	162171153	3:162171153	G	A	GLI1	ENSOART00020134697	missense_variant	2771	924	P/L	cCt/cTt	deleterious(0)
3	162369675	3:162369675	G	A	r3hdm2	ENSOART00020084521	missense_variant	2740	914	E/K	Gag/Aag	deleterious_low_confidence(0)
3	162369895	3:162369895	G	A	r3hdm2	ENSOART00020084521	missense_variant	2960	987	R/H	cGc/cAc	deleterious_low_confidence(0.02)
3	163177426	3:163177426	G	A	TIMELESS	ENSOART00020117733	missense_variant	938	313	R/Q	cGg/cAg	deleterious(0)
3	163238595	3:163238595	C	A	PAN2	ENSOART00020176241	missense_variant	679	227	R/S	Cgt/Agt	deleterious_low_confidence(0)
3	163242833	3:163242833	A	C	PAN2	ENSOART00020176241	missense_variant	2317	773	K/Q	Aag/Cag	deleterious_low_confidence(0.02)
3	163287179	3:163287179	A	C	COQ10A	ENSOART00020098182	missense_variant	146	49	F/C	tTc/tGc	deleterious_low_confidence(0)
3	164283280	3:164283280	T	A	OR6C68	ENSOART00020087334	missense_variant	205	69	I/F	Atc/Ttc	deleterious_low_confidence(0)
3	164304094	3:164304094	C	T	OR6C70	ENSOART00020113481	missense_variant	272	91	S/F	tCt/tTt	deleterious_low_confidence(0)
3	164350738	3:164350738	T	A		ENSOART00020093918	missense_variant	742	248	I/F	Att/Ttt	deleterious_low_confidence(0.01)
3	164350912	3:164350912	T	C		ENSOART00020093918	missense_variant	568	190	T/A	Aca/Gca	deleterious_low_confidence(0.01)
3	164351013	3:164351013	G	A		ENSOART00020093918	missense_variant	467	156	P/L	cCa/cTa	deleterious_low_confidence(0.04)
3	164351041	3:164351041	A	G		ENSOART00020093918	missense_variant	439	147	W/R	Tgg/Cgg	deleterious_low_confidence(0)
3	164351095	3:164351095	G	A		ENSOART00020093918	missense_variant	385	129	H/Y	Cat/Tat	deleterious_low_confidence(0.01)
3	164351116	3:164351116	C	T		ENSOART00020093918	missense_variant	364	122	V/M	Gtg/Atg	deleterious_low_confidence(0.02)
3	164351123	3:164351123	A	C		ENSOART00020093918	missense_variant	357	119	D/E	gaT/gaG	deleterious_low_confidence(0.01)
3	164351124	3:164351124	T	A		ENSOART00020093918	missense_variant	356	119	D/V	gAt/gTt	deleterious_low_confidence(0.01)
3	164351127	3:164351127	T	C		ENSOART00020093918	missense_variant	353	118	Y/C	tAt/tGt	deleterious_low_confidence(0.01)
3	164351137	3:164351137	C	G		ENSOART00020093918	missense_variant	343	115	V/L	Gtc/Ctc	deleterious_low_confidence(0.02)
3	164351143	3:164351143	A	T		ENSOART00020093918	missense_variant	337	113	L/M	Ttg/Atg	deleterious_low_confidence(0)
3	164351153	3:164351153	T	G		ENSOART00020093918	missense_variant	327	109	E/D	gaA/gaC	deleterious_low_confidence(0.02)
3	164351190	3:164351190	G	A		ENSOART00020093918	missense_variant	290	97	T/I	aCt/aTt	deleterious_low_confidence(0.04)
3	164351262	3:164351262	G	C		ENSOART00020093918	missense_variant	218	73	T/R	aCa/aGa	deleterious_low_confidence(0)
3	164901646	3:164901646	A	T	OR6C1	ENSOART00020140323	missense_variant	895	299	F/I	Ttc/Atc	deleterious_low_confidence(0.01)
3	164902421	3:164902421	G	T	OR6C1	ENSOART00020140323	missense_variant	120	40	N/K	aaC/aaA	deleterious_low_confidence(0)
3	165050929	3:165050929	T	C	OR10A7	ENSOART00020107535	missense_variant	718	240	T/A	Act/Gct	deleterious(0.02)
3	165141180	3:165141180	T	C	OR9K2	ENSOART00020171834	missense_variant	313	105	F/L	Ttt/Ctt	deleterious(0.03)
3	165280910	3:165280910	G	A	OR9K2	ENSOART00020127703	missense_variant	922	308	H/Y	Cac/Tac	deleterious(0.02)
3	165281714	3:165281714	G	T	OR9K2	ENSOART00020127703	missense_variant	118	40	L/I	Ctc/Atc	deleterious(0)
3	165812029	3:165812029	T	C	AMDHD1	ENSOART00020085770	missense_variant	251	84	V/A	gTg/gCg	deleterious(0)
3	168273908	3:168273908	C	T	TMPO	ENSOART00020144393	missense_variant	941	314	T/I	aCc/aTc	deleterious_low_confidence(0)
3	168274013	3:168274013	T	C	TMPO	ENSOART00020144393	missense_variant	1046	349	L/P	cTc/cCc	deleterious_low_confidence(0.05)
3	168331817	3:168331817	C	T	IKBIP	ENSOART00020162280	missense_variant	503	168	G/D	gGt/gAt	deleterious(0.01)
3	168429987	3:168429987	G	A	APAF1	ENSOART00020094204	missense_variant	3292	1098	D/N	Gat/Aat	deleterious(0)
3	168429987	3:168429987	G	A	APAF1	ENSOART00020156988	missense_variant	3418	1140	D/N	Gat/Aat	deleterious(0.01)
3	168429987	3:168429987	G	A	APAF1	ENSOART00020170041	missense_variant	3547	1183	D/N	Gat/Aat	deleterious(0.01)
3	169850448	3:169850448	G	A	SLC17A8	ENSOART00020117703	missense_variant	89	30	G/E	gGg/gAg	deleterious_low_confidence(0)
3	169850448	3:169850448	G	A	SLC17A8	ENSOART00020135438	missense_variant	89	30	G/E	gGg/gAg	deleterious_low_confidence(0.01)
3	173220340	3:173220340	C	A	HSP90B1	ENSOART00020136828	missense_variant	1544	515	S/Y	tCt/tAt	deleterious(0)
3	173357360	3:173357360	T	C	rpl35a	ENSOART00020157485	missense_variant	101	34	Y/C	tAt/tGt	deleterious_low_confidence(0.03)
3	174005967	3:174005967	A	C	SLC41A2	ENSOART00020090607	missense_variant	1354	452	C/G	Tgt/Ggt	deleterious(0)
3	176568331	3:176568331	A	G	PRDM4	ENSOART00020123216	missense_variant	2371	791	Y/H	Tat/Cat	deleterious_low_confidence(0)
3	176706713	3:176706713	C	T	FBXO7	ENSOART00020129116	missense_variant	629	210	S/L	tCg/tTg	deleterious(0)
3	176708059	3:176708059	A	T	FBXO7	ENSOART00020129116	missense_variant	670	224	M/L	Atg/Ttg	deleterious(0.03)
3	177292146	3:177292146	C	T		ENSOART00020121468	missense_variant	469	157	R/W	Cgg/Tgg	deleterious(0.02)
3	177402521	3:177402521	C	T	LARGE1	ENSOART00020102105	missense_variant	1840	614	D/N	Gac/Aac	deleterious_low_confidence(0.05)
3	179238707	3:179238707	G	A	HMOX1	ENSOART00020130689	missense_variant	350	117	R/Q	cGa/cAa	deleterious(0.02)
3	180370232	3:180370232	C	T	MYH9	ENSOART00020084460	missense_variant	4831	1611	A/T	Gct/Act	deleterious_low_confidence(0.01)
3	180381247	3:180381247	T	C	MYH9	ENSOART00020084460	missense_variant	2350	784	I/V	Atc/Gtc	deleterious_low_confidence(0.01)
3	180381252	3:180381252	A	C	MYH9	ENSOART00020084460	missense_variant	2345	782	V/G	gTc/gGc	deleterious_low_confidence(0)
3	180381307	3:180381307	G	A	MYH9	ENSOART00020084460	missense_variant	2290	764	R/W	Cgg/Tgg	deleterious_low_confidence(0)
3	180389349	3:180389349	A	G	MYH9	ENSOART00020084460	missense_variant	1666	556	F/L	Ttc/Ctc	deleterious_low_confidence(0.01)
3	180389352	3:180389352	T	G	MYH9	ENSOART00020084460	missense_variant	1663	555	K/Q	Aag/Cag	deleterious_low_confidence(0)
3	180389363	3:180389363	C	T	MYH9	ENSOART00020084460	missense_variant	1652	551	G/D	gGc/gAc	deleterious_low_confidence(0)
3	180389398	3:180389398	G	T	MYH9	ENSOART00020084460	missense_variant	1617	539	D/E	gaC/gaA	deleterious_low_confidence(0)
3	180389399	3:180389399	T	C	MYH9	ENSOART00020084460	missense_variant	1616	539	D/G	gAc/gGc	deleterious_low_confidence(0)
3	180389421	3:180389421	A	G	MYH9	ENSOART00020084460	missense_variant	1594	532	C/R	Tgc/Cgc	deleterious_low_confidence(0)
3	181326917	3:181326917	G	A	CYTH4	ENSOART00020088615	missense_variant	124	42	G/R	Ggg/Agg	deleterious_low_confidence(0)
3	188048217	3:188048217	G	A	COP1	ENSOART00020163581	missense_variant	1544	515	S/F	tCt/tTt	deleterious(0.01)
3	190467627	3:190467627	A	T	DNAI7	ENSOART00020106405	missense_variant	776	259	H/L	cAt/cTt	deleterious(0)
3	190467627	3:190467627	A	T	DNAI7	ENSOART00020126474	missense_variant	776	259	H/L	cAt/cTt	deleterious(0)
3	190467627	3:190467627	A	T	DNAI7	ENSOART00020128719	missense_variant	794	265	H/L	cAt/cTt	deleterious(0)
3	190766452	3:190766452	G	A	BCAT1	ENSOART00020112326	missense_variant	682	228	G/S	Ggc/Agc	deleterious_low_confidence(0.01)
3	199522446	3:199522446	C	G	TAF1D	ENSOART00020142178	missense_variant	15	5	N/K	aaC/aaG	deleterious(0.03)
3	200070256	3:200070256	C	T	PTPRO	ENSOART00020156591	missense_variant	1222	408	E/K	Gaa/Aaa	deleterious_low_confidence(0.03)
3	200868312	3:200868312	C	T	GUCY2C	ENSOART00020097127	missense_variant	3142	1048	R/W	Cgg/Tgg	deleterious(0.01)
3	200868361	3:200868361	C	T	GUCY2C	ENSOART00020097127	missense_variant	3191	1064	T/M	aCg/aTg	deleterious(0)
3	202634253	3:202634253	T	C	GPRC5A	ENSOART00020171754	missense_variant	661	221	I/V	Att/Gtt	deleterious(0.05)
3	203143313	3:203143313	C	T	MANSC1	ENSOART00020136277	missense_variant	458	153	P/L	cCc/cTc	deleterious(0.05)
3	204446095	3:204446095	G	A		ENSOART00020172840	missense_variant	82	28	V/I	Gta/Ata	deleterious(0.04)
3	204446708	3:204446708	T	G		ENSOART00020172840	missense_variant	695	232	F/C	tTt/tGt	deleterious(0)
3	205200077	3:205200077	C	T	KLRD1	ENSOART00020103112	missense_variant&splice_region_variant	8	3	G/D	gGt/gAt	deleterious(0.03)
3	205333454	3:205333454	G	A	OLR1	ENSOART00020111982	missense_variant	506	169	G/E	gGa/gAa	deleterious_low_confidence(0)
3	205433195	3:205433195	G	A	CLEC1B	ENSOART00020105029	missense_variant	77	26	S/F	tCc/tTc	deleterious(0.02)
3	205786811	3:205786811	A	G	KLRF1	ENSOART00020151879	missense_variant	653	218	I/T	aTt/aCt	deleterious(0)
3	205786811	3:205786811	A	G	KLRF1	ENSOART00020176847	missense_variant	497	166	I/T	aTt/aCt	deleterious(0)
3	205792873	3:205792873	T	C	KLRF1	ENSOART00020166513	missense_variant	269	90	N/S	aAt/aGt	deleterious_low_confidence(0.04)
3	206955125	3:206955125	A	T	Dppa3	ENSOART00020109678	missense_variant	477	159	E/D	gaA/gaT	deleterious(0.03)
3	209219811	3:209219811	G	A	C1R	ENSOART00020098194	missense_variant	196	66	E/K	Gag/Aag	deleterious(0)
3	209219811	3:209219811	G	A	C1R	ENSOART00020136995	missense_variant	196	66	E/K	Gag/Aag	deleterious(0)
3	209219811	3:209219811	G	A	C1R	ENSOART00020141855	missense_variant	238	80	E/K	Gag/Aag	deleterious(0)
3	209219811	3:209219811	G	A	C1R	ENSOART00020150039	missense_variant	196	66	E/K	Gag/Aag	deleterious(0)
3	209222701	3:209222701	C	G	C1R	ENSOART00020098194	missense_variant	747	249	H/Q	caC/caG	deleterious(0.05)
3	209222701	3:209222701	C	G	C1R	ENSOART00020136995	missense_variant	747	249	H/Q	caC/caG	deleterious(0.05)
3	209222701	3:209222701	C	G	C1R	ENSOART00020141855	missense_variant	789	263	H/Q	caC/caG	deleterious(0.05)
3	209222701	3:209222701	C	G	C1R	ENSOART00020150039	missense_variant	747	249	H/Q	caC/caG	deleterious(0.05)
3	209474346	3:209474346	G	C	CD4	ENSOART00020091348	missense_variant	997	333	P/A	Cca/Gca	deleterious(0.01)
3	211248295	3:211248295	T	G	GALNT8	ENSOART00020164745	missense_variant	1103	368	E/A	gAa/gCa	deleterious(0.01)
3	211264381	3:211264381	C	A	GALNT8	ENSOART00020164745	missense_variant	346	116	V/F	Gtt/Ttt	deleterious(0.04)
3	211425393	3:211425393	T	C	RAD51AP1	ENSOART00020121030	missense_variant	22	8	K/E	Aag/Gag	deleterious(0.01)
3	212186546	3:212186546	C	G	PRMT8	ENSOART00020100957	missense_variant	258	86	R/S	agG/agC	deleterious_low_confidence(0.03)
3	212186546	3:212186546	C	G	PRMT8	ENSOART00020169907	missense_variant	285	95	R/S	agG/agC	deleterious_low_confidence(0.03)
3	213151277	3:213151277	A	C	CCDC77	ENSOART00020131138	missense_variant	758	253	E/A	gAg/gCg	deleterious(0)
3	213156263	3:213156263	G	A	CCDC77	ENSOART00020131138	missense_variant	1205	402	R/H	cGc/cAc	deleterious(0.01)
3	213156305	3:213156305	G	A	CCDC77	ENSOART00020131138	missense_variant	1247	416	R/Q	cGg/cAg	deleterious(0)
3	213157362	3:213157362	A	C	CCDC77	ENSOART00020131138	missense_variant	1442	481	K/T	aAa/aCa	deleterious(0.01)
3	213768333	3:213768333	G	C	ERC1	ENSOART00020106881	missense_variant	2640	880	E/D	gaG/gaC	deleterious_low_confidence(0)
3	213768333	3:213768333	G	C	ERC1	ENSOART00020143282	missense_variant	2628	876	E/D	gaG/gaC	deleterious_low_confidence(0)
3	214954329	3:214954329	C	T	ZGLP1	ENSOART00020104244	missense_variant	232	78	R/C	Cgc/Tgc	deleterious_low_confidence(0.03)
3	214954329	3:214954329	C	T	ZGLP1	ENSOART00020148104	missense_variant	340	114	R/C	Cgc/Tgc	deleterious_low_confidence(0.05)
3	215041562	3:215041562	G	A	MICAL3	ENSOART00020135799	missense_variant	2873	958	A/V	gCg/gTg	deleterious_low_confidence(0.03)
3	215416466	3:215416466	C	T	DEF6	ENSOART00020149716	missense_variant	1375	459	R/W	Cgg/Tgg	deleterious(0)
3	215684258	3:215684258	G	A	SLC16A8	ENSOART00020098620	missense_variant	1277	426	A/V	gCc/gTc	deleterious(0.01)
3	216679207	3:216679207	T	C	TAB1	ENSOART00020106503	missense_variant&splice_region_variant	1370	457	L/P	cTg/cCg	deleterious_low_confidence(0)
3	218604609	3:218604609	G	A	MEI1	ENSOART00020164755	missense_variant	1147	383	E/K	Gag/Aag	deleterious(0)
3	218624015	3:218624015	A	G	MEI1	ENSOART00020164755	missense_variant	2302	768	T/A	Acc/Gcc	deleterious(0.02)
3	218628597	3:218628597	G	A	MEI1	ENSOART00020164755	missense_variant	2566	856	D/N	Gac/Aac	deleterious(0.01)
3	220513890	3:220513890	C	A	PNPLA5	ENSOART00020117047	missense_variant	103	35	A/S	Gcc/Tcc	deleterious(0.02)
3	220720025	3:220720025	G	A	PARVB	ENSOART00020116076	missense_variant	610	204	V/I	Gtc/Atc	deleterious_low_confidence(0)
3	220720025	3:220720025	G	A	PARVB	ENSOART00020138673	missense_variant	496	166	V/I	Gtc/Atc	deleterious_low_confidence(0)
3	221302273	3:221302273	T	C	PHF21B	ENSOART00020118083	missense_variant	622	208	S/G	Agc/Ggc	deleterious(0.03)
3	221302273	3:221302273	T	C	PHF21B	ENSOART00020152757	missense_variant	658	220	S/G	Agc/Ggc	deleterious(0.03)
3	221303353	3:221303353	C	T	PHF21B	ENSOART00020118083	missense_variant	430	144	A/T	Gcc/Acc	deleterious(0.02)
3	221303353	3:221303353	C	T	PHF21B	ENSOART00020152757	missense_variant	466	156	A/T	Gcc/Acc	deleterious(0.02)
3	225074020	3:225074020	A	G		ENSOART00020094923	missense_variant	382	128	R/G	Aga/Gga	deleterious(0.03)
3	225237494	3:225237494	G	A	CRELD2	ENSOART00020092805	missense_variant	548	183	R/H	cGc/cAc	deleterious(0.02)
3	225237494	3:225237494	G	A	CRELD2	ENSOART00020110183	missense_variant	548	183	R/H	cGc/cAc	deleterious(0.02)
3	225825651	3:225825651	T	C	CHKB	ENSOART00020175617	missense_variant	932	311	H/R	cAt/cGt	deleterious(0.03)
4	712260	4:712260	C	G	POLE3	ENSOART00020104169	missense_variant	89	30	S/C	tCc/tGc	deleterious(0)
4	712559	4:712559	G	A	POLE3	ENSOART00020104169	missense_variant	388	130	D/N	Gat/Aat	deleterious(0.02)
4	6225077	4:6225077	G	T	DDC	ENSOART00020142735	missense_variant&splice_region_variant	1173	391	E/D	gaG/gaT	deleterious_low_confidence(0.05)
4	8882690	4:8882690	C	T	CDK14	ENSOART00020118254	missense_variant	29	10	P/L	cCt/cTt	deleterious_low_confidence(0.01)
4	10269417	4:10269417	C	G	LRRD1	ENSOART00020098062	missense_variant	769	257	E/Q	Gag/Cag	deleterious(0.02)
4	12968606	4:12968606	G	A	PPP1R9A	ENSOART00020146089	missense_variant	802	268	E/K	Gag/Aag	deleterious_low_confidence(0)
4	12968606	4:12968606	G	A	PPP1R9A	ENSOART00020153639	missense_variant	802	268	E/K	Gag/Aag	deleterious_low_confidence(0)
4	12969105	4:12969105	C	T	PPP1R9A	ENSOART00020146089	missense_variant	1301	434	P/L	cCt/cTt	deleterious_low_confidence(0)
4	12969105	4:12969105	C	T	PPP1R9A	ENSOART00020153639	missense_variant	1301	434	P/L	cCt/cTt	deleterious_low_confidence(0)
4	12969147	4:12969147	A	T	PPP1R9A	ENSOART00020146089	missense_variant	1343	448	E/V	gAg/gTg	deleterious_low_confidence(0)
4	12969147	4:12969147	A	T	PPP1R9A	ENSOART00020153639	missense_variant	1343	448	E/V	gAg/gTg	deleterious_low_confidence(0)
4	13331749	4:13331749	C	G	PON1	ENSOART00020123249	missense_variant	197	66	S/T	aGc/aCc	deleterious(0.01)
4	13331771	4:13331771	G	A	PON1	ENSOART00020123249	missense_variant	175	59	P/S	Ccc/Tcc	deleterious(0.02)
4	13364473	4:13364473	C	T	PON3	ENSOART00020162194	missense_variant	925	309	A/T	Gct/Act	deleterious(0)
4	13367336	4:13367336	T	C	PON3	ENSOART00020162194	missense_variant	749	250	H/R	cAt/cGt	deleterious(0.03)
4	15871246	4:15871246	G	A		ENSOART00020153835	missense_variant	1057	353	R/W	Cgg/Tgg	deleterious(0)
4	21403099	4:21403099	G	C	rpl23a	ENSOART00020138177	missense_variant	50	17	A/G	gCc/gGc	deleterious_low_confidence(0.01)
4	26097651	4:26097651	G	C	ANKMY2	ENSOART00020136087	missense_variant	311	104	A/G	gCc/gGc	deleterious(0.02)
4	27514986	4:27514986	C	G	PRPS1L1	ENSOART00020088197	missense_variant	897	299	Q/H	caG/caC	deleterious_low_confidence(0)
4	27515246	4:27515246	C	T	PRPS1L1	ENSOART00020088197	missense_variant	637	213	V/M	Gtg/Atg	deleterious_low_confidence(0)
4	33563683	4:33563683	C	T	RUNDC3B	ENSOART00020162968	missense_variant	253	85	R/W	Cgg/Tgg	deleterious_low_confidence(0)
4	44525821	4:44525821	C	T	MAGI2	ENSOART00020093930	missense_variant	1490	497	T/M	aCg/aTg	deleterious_low_confidence(0)
4	44525821	4:44525821	C	T	MAGI2	ENSOART00020106497	missense_variant	1979	660	T/M	aCg/aTg	deleterious_low_confidence(0)
4	44525821	4:44525821	C	T	MAGI2	ENSOART00020147280	missense_variant	1979	660	T/M	aCg/aTg	deleterious_low_confidence(0)
4	44781820	4:44781820	G	A	MAGI2	ENSOART00020106497	missense_variant	4021	1341	G/R	Ggg/Agg	deleterious_low_confidence(0)
4	44781941	4:44781941	G	A	MAGI2	ENSOART00020106497	missense_variant	4142	1381	R/Q	cGg/cAg	deleterious_low_confidence(0.01)
4	45597785	4:45597785	C	T	FAM185A	ENSOART00020157586	missense_variant	581	194	A/V	gCa/gTa	deleterious(0)
4	46022882	4:46022882	A	C	PMPCB	ENSOART00020150168	missense_variant	617	206	N/T	aAt/aCt	deleterious_low_confidence(0.01)
4	46170540	4:46170540	C	T	RELN	ENSOART00020135304	missense_variant	10040	3347	S/N	aGt/aAt	deleterious(0.02)
4	46294858	4:46294858	G	A	RELN	ENSOART00020102581	missense_variant	2708	903	T/I	aCa/aTa	deleterious(0.01)
4	50767110	4:50767110	T	C	NRCAM	ENSOART00020113946	missense_variant	3217	1073	T/A	Act/Gct	deleterious_low_confidence(0.01)
4	53663889	4:53663889	G	A	TES	ENSOART00020082584	missense_variant	743	248	P/L	cCa/cTa	deleterious(0.02)
4	53663889	4:53663889	G	A	TES	ENSOART00020146666	missense_variant	743	248	P/L	cCa/cTa	deleterious(0.02)
4	61182906	4:61182906	T	G	DNAJB9	ENSOART00020111730	missense_variant	437	146	D/A	gAt/gCt	deleterious(0.03)
4	62335622	4:62335622	C	A	AOAH	ENSOART00020121981	missense_variant	1505	502	S/Y	tCc/tAc	deleterious(0.03)
4	62335622	4:62335622	C	A	AOAH	ENSOART00020170541	missense_variant	1601	534	S/Y	tCc/tAc	deleterious(0.03)
4	63678054	4:63678054	G	A	DPY19L1	ENSOART00020087888	missense_variant	1685	562	C/Y	tGt/tAt	deleterious_low_confidence(0)
4	65265702	4:65265702	T	C	BBS9	ENSOART00020092863	missense_variant	305	102	K/R	aAa/aGa	deleterious(0.03)
4	65265702	4:65265702	T	C	BBS9	ENSOART00020132912	missense_variant	305	102	K/R	aAa/aGa	deleterious(0.03)
4	65265702	4:65265702	T	C	BBS9	ENSOART00020139005	missense_variant	305	102	K/R	aAa/aGa	deleterious(0.03)
4	65265702	4:65265702	T	C	BBS9	ENSOART00020153275	missense_variant	305	102	K/R	aAa/aGa	deleterious(0.03)
4	65265702	4:65265702	T	C	BBS9	ENSOART00020168342	missense_variant	305	102	K/R	aAa/aGa	deleterious(0.03)
4	65483923	4:65483923	G	T	KBTBD2	ENSOART00020167009	missense_variant	21	7	K/N	aaG/aaT	deleterious_low_confidence(0.04)
4	65493127	4:65493127	T	G	KBTBD2	ENSOART00020167009	missense_variant	1566	522	D/E	gaT/gaG	deleterious(0.04)
4	66190148	4:66190148	G	A	PDE1C	ENSOART00020164803	missense_variant	1732	578	G/R	Gga/Aga	deleterious_low_confidence(0.02)
4	67273268	4:67273268	C	T	gars1	ENSOART00020174835	missense_variant	583	195	V/I	Gta/Ata	deleterious(0.01)
4	67985391	4:67985391	G	A	WIPF3	ENSOART00020104332	missense_variant	1070	357	P/L	cCg/cTg	deleterious(0.03)
4	70475407	4:70475407	G	A	HOXA6	ENSOART00020086036	missense_variant	376	126	E/K	Gaa/Aaa	deleterious(0.05)
4	71318383	4:71318383	A	C	NFE2L3	ENSOART00020090305	missense_variant	2011	671	L/V	Tta/Gta	deleterious(0.02)
4	73856563	4:73856563	C	T	ADAM22	ENSOART00020161740	missense_variant	719	240	T/I	aCc/aTc	deleterious_low_confidence(0.01)
4	76038354	4:76038354	T	A	STEAP2	ENSOART00020145511	missense_variant	1152	384	N/K	aaT/aaA	deleterious(0.01)
4	76038354	4:76038354	T	A	STEAP2	ENSOART00020176116	missense_variant	1152	384	N/K	aaT/aaA	deleterious(0)
4	76169689	4:76169689	C	T	GTPBP10	ENSOART00020147168	missense_variant	631	211	H/Y	Cat/Tat	deleterious(0.01)
4	76435019	4:76435019	C	T	CLHC1	ENSOART00020088785	missense_variant	95	32	A/V	gCg/gTg	deleterious_low_confidence(0.03)
4	76548562	4:76548562	C	T	CLHC1	ENSOART00020088375	missense_variant	2153	718	T/M	aCg/aTg	deleterious(0.01)
4	76548562	4:76548562	C	T	CLHC1	ENSOART00020096246	missense_variant	2219	740	T/M	aCg/aTg	deleterious(0.01)
4	78191165	4:78191165	G	A	TBRG4	ENSOART00020140823	missense_variant	46	16	A/T	Gcc/Acc	deleterious(0.02)
4	78191165	4:78191165	G	A	TBRG4	ENSOART00020173046	missense_variant	46	16	A/T	Gcc/Acc	deleterious(0.03)
4	78374535	4:78374535	C	T	H2AZ2	ENSOART00020082606	missense_variant	163	55	R/W	Cgg/Tgg	deleterious_low_confidence(0)
4	78374535	4:78374535	C	T	H2AZ2	ENSOART00020146412	missense_variant	241	81	R/W	Cgg/Tgg	deleterious_low_confidence(0)
4	78374535	4:78374535	C	T	H2AZ2	ENSOART00020158490	missense_variant	127	43	R/W	Cgg/Tgg	deleterious_low_confidence(0)
4	78771921	4:78771921	G	A	YKT6	ENSOART00020169502	missense_variant	476	159	S/L	tCa/tTa	deleterious(0)
4	79306532	4:79306532	G	A	HECW1	ENSOART00020094011	missense_variant	2480	827	A/V	gCt/gTt	deleterious_low_confidence(0.01)
4	79306532	4:79306532	G	A	HECW1	ENSOART00020141472	missense_variant	2378	793	A/V	gCt/gTt	deleterious_low_confidence(0)
4	80524025	4:80524025	A	C	GLI3	ENSOART00020134919	missense_variant	208	70	K/Q	Aag/Cag	deleterious_low_confidence(0.03)
4	80962355	4:80962355	C	A	INHBA	ENSOART00020170523	missense_variant	107	36	P/Q	cCg/cAg	deleterious(0.02)
4	84042140	4:84042140	C	T	RPS15A	ENSOART00020164737	missense_variant	187	63	V/M	Gtg/Atg	deleterious_low_confidence(0.02)
4	84340382	4:84340382	A	T		ENSOART00020170230	missense_variant	332	111	Y/F	tAc/tTc	deleterious(0)
4	88522530	4:88522530	T	C	CADPS2	ENSOART00020095175	missense_variant	1705	569	I/V	Ata/Gta	deleterious_low_confidence(0)
4	95652300	4:95652300	C	T	TMEM209	ENSOART00020100132	missense_variant	142	48	V/M	Gtg/Atg	deleterious(0.01)
4	100638735	4:100638735	C	T	CNOT4	ENSOART00020148314	missense_variant	1720	574	D/N	Gac/Aac	deleterious_low_confidence(0)
4	100694227	4:100694227	G	A	CNOT4	ENSOART00020100606	missense_variant	497	166	S/L	tCg/tTg	deleterious_low_confidence(0)
4	100694227	4:100694227	G	A	CNOT4	ENSOART00020148314	missense_variant	497	166	S/L	tCg/tTg	deleterious_low_confidence(0)
4	100695480	4:100695480	C	T	CNOT4	ENSOART00020100606	missense_variant	407	136	G/D	gGt/gAt	deleterious_low_confidence(0)
4	100695480	4:100695480	C	T	CNOT4	ENSOART00020148314	missense_variant	407	136	G/D	gGt/gAt	deleterious_low_confidence(0)
4	103043904	4:103043904	A	C	CREB3L2	ENSOART00020083917	missense_variant	1291	431	W/G	Tgg/Ggg	deleterious_low_confidence(0.01)
4	104232526	4:104232526	C	T	UBN2	ENSOART00020103100	missense_variant	274	92	R/W	Cgg/Tgg	deleterious_low_confidence(0)
4	104287478	4:104287478	C	T	UBN2	ENSOART00020103100	missense_variant	3896	1299	A/V	gCg/gTg	deleterious_low_confidence(0)
4	104442838	4:104442838	C	T	CLEC2L	ENSOART00020162781	missense_variant	122	41	P/L	cCa/cTa	deleterious(0.03)
4	106288503	4:106288503	C	T	AGK	ENSOART00020083757	missense_variant	721	241	R/C	Cgc/Tgc	deleterious(0)
4	106656415	4:106656415	T	C	MGAM	ENSOART00020171645	missense_variant	644	215	V/A	gTt/gCt	deleterious_low_confidence(0)
4	106748583	4:106748583	A	T	MGAM2	ENSOART00020140719	missense_variant	286	96	N/Y	Aat/Tat	deleterious_low_confidence(0.01)
4	106748717	4:106748717	A	G	MGAM2	ENSOART00020140719	missense_variant	316	106	T/A	Act/Gct	deleterious_low_confidence(0.03)
4	106748793	4:106748793	A	C	MGAM2	ENSOART00020140719	missense_variant	392	131	H/P	cAt/cCt	deleterious_low_confidence(0)
4	107872960	4:107872960	A	G	GSTK1	ENSOART00020152049	missense_variant	151	51	S/G	Agc/Ggc	deleterious(0)
4	107872960	4:107872960	A	G	GSTK1	ENSOART00020168658	missense_variant	151	51	S/G	Agc/Ggc	deleterious(0)
4	107872960	4:107872960	A	G	GSTK1	ENSOART00020169041	missense_variant	151	51	S/G	Agc/Ggc	deleterious(0)
4	108001827	4:108001827	C	A	ZYX	ENSOART00020087689	missense_variant	967	323	P/T	Cct/Act	deleterious(0.03)
4	108719921	4:108719921	G	A	OR2A25	ENSOART00020096839	missense_variant	377	126	C/Y	tGc/tAc	deleterious_low_confidence(0)
4	108720125	4:108720125	A	G	OR2A25	ENSOART00020096839	missense_variant	581	194	N/S	aAt/aGt	deleterious_low_confidence(0.04)
4	108720235	4:108720235	G	A	OR2A25	ENSOART00020096839	missense_variant	691	231	E/K	Gaa/Aaa	deleterious_low_confidence(0.01)
4	113423949	4:113423949	T	G		ENSOART00020145856	missense_variant	52	18	S/R	Agt/Cgt	deleterious_low_confidence(0)
4	113491452	4:113491452	C	A	ZNF212	ENSOART00020086095	missense_variant	950	317	P/H	cCc/cAc	deleterious(0.03)
4	113729257	4:113729257	C	T	KRBA1	ENSOART00020094026	missense_variant	835	279	P/S	Ccc/Tcc	deleterious(0.04)
4	113738647	4:113738647	C	T	KRBA1	ENSOART00020094026	missense_variant	2366	789	P/L	cCg/cTg	deleterious(0.02)
4	113868953	4:113868953	G	T	ZNF862	ENSOART00020083327	missense_variant	2068	690	D/Y	Gac/Tac	deleterious(0)
4	113869323	4:113869323	A	T	ZNF862	ENSOART00020083327	missense_variant	2438	813	Q/L	cAg/cTg	deleterious(0)
4	113908119	4:113908119	T	G	LRRC61	ENSOART00020112691	missense_variant	458	153	L/R	cTg/cGg	deleterious(0)
4	113908119	4:113908119	T	G	LRRC61	ENSOART00020133365	missense_variant	458	153	L/R	cTg/cGg	deleterious(0)
4	113908119	4:113908119	T	G	LRRC61	ENSOART00020136797	missense_variant	458	153	L/R	cTg/cGg	deleterious(0)
4	113908119	4:113908119	T	G	LRRC61	ENSOART00020139780	missense_variant	458	153	L/R	cTg/cGg	deleterious(0)
4	113908119	4:113908119	T	G	LRRC61	ENSOART00020140187	missense_variant	458	153	L/R	cTg/cGg	deleterious(0)
4	113908119	4:113908119	T	G	LRRC61	ENSOART00020147056	missense_variant	458	153	L/R	cTg/cGg	deleterious(0)
4	113908119	4:113908119	T	G	LRRC61	ENSOART00020154861	missense_variant	458	153	L/R	cTg/cGg	deleterious(0)
4	113908119	4:113908119	T	G	LRRC61	ENSOART00020157194	missense_variant	458	153	L/R	cTg/cGg	deleterious(0)
4	113908119	4:113908119	T	G	LRRC61	ENSOART00020161412	missense_variant	458	153	L/R	cTg/cGg	deleterious(0)
4	113908119	4:113908119	T	G	LRRC61	ENSOART00020166831	missense_variant	458	153	L/R	cTg/cGg	deleterious(0)
4	113908367	4:113908367	C	T	LRRC61	ENSOART00020112691	missense_variant	706	236	R/C	Cgc/Tgc	deleterious(0.02)
4	113908367	4:113908367	C	T	LRRC61	ENSOART00020133365	missense_variant	706	236	R/C	Cgc/Tgc	deleterious(0.02)
4	113908367	4:113908367	C	T	LRRC61	ENSOART00020136797	missense_variant	706	236	R/C	Cgc/Tgc	deleterious(0.02)
4	113908367	4:113908367	C	T	LRRC61	ENSOART00020139780	missense_variant	706	236	R/C	Cgc/Tgc	deleterious(0.02)
4	113908367	4:113908367	C	T	LRRC61	ENSOART00020140187	missense_variant	706	236	R/C	Cgc/Tgc	deleterious(0.02)
4	113908367	4:113908367	C	T	LRRC61	ENSOART00020147056	missense_variant	706	236	R/C	Cgc/Tgc	deleterious(0.02)
4	113908367	4:113908367	C	T	LRRC61	ENSOART00020154861	missense_variant	706	236	R/C	Cgc/Tgc	deleterious(0.02)
4	113908367	4:113908367	C	T	LRRC61	ENSOART00020157194	missense_variant	706	236	R/C	Cgc/Tgc	deleterious(0.02)
4	113908367	4:113908367	C	T	LRRC61	ENSOART00020161412	missense_variant	706	236	R/C	Cgc/Tgc	deleterious(0.02)
4	113908367	4:113908367	C	T	LRRC61	ENSOART00020166831	missense_variant	706	236	R/C	Cgc/Tgc	deleterious(0.02)
4	114165399	4:114165399	T	C	GIMAP6	ENSOART00020108338	missense_variant	47	16	L/P	cTc/cCc	deleterious(0.03)
4	114167458	4:114167458	T	C	GIMAP6	ENSOART00020108338	missense_variant	188	63	L/P	cTt/cCt	deleterious(0.03)
4	114167472	4:114167472	C	A	GIMAP6	ENSOART00020108338	missense_variant	202	68	P/T	Cct/Act	deleterious(0.04)
4	114169914	4:114169914	G	T	GIMAP6	ENSOART00020108338	missense_variant	313	105	G/W	Ggg/Tgg	deleterious(0)
4	114170064	4:114170064	C	T	GIMAP6	ENSOART00020108338	missense_variant	463	155	R/C	Cgc/Tgc	deleterious(0.04)
4	114170193	4:114170193	A	G	GIMAP6	ENSOART00020108338	missense_variant	592	198	K/E	Aag/Gag	deleterious(0.01)
4	114170310	4:114170310	C	T	GIMAP6	ENSOART00020108338	missense_variant	709	237	P/S	Ccg/Tcg	deleterious(0.01)
4	114170409	4:114170409	A	G	GIMAP6	ENSOART00020108338	missense_variant	808	270	M/V	Atg/Gtg	deleterious(0.01)
4	114470778	4:114470778	C	T	GIMAP8	ENSOART00020113406	missense_variant	700	234	R/W	Cgg/Tgg	deleterious(0.02)
4	114546681	4:114546681	C	G	GIMAP8	ENSOART00020113406	missense_variant	1036	346	Q/E	Cag/Gag	deleterious(0.01)
4	114546813	4:114546813	C	A	GIMAP8	ENSOART00020113406	missense_variant	1168	390	Q/K	Caa/Aaa	deleterious(0.04)
4	114552967	4:114552967	G	A	GIMAP8	ENSOART00020113406	missense_variant	1318	440	V/M	Gtg/Atg	deleterious(0.03)
4	114553187	4:114553187	G	A	GIMAP8	ENSOART00020113406	missense_variant	1538	513	C/Y	tGt/tAt	deleterious(0)
4	114553237	4:114553237	C	G	GIMAP8	ENSOART00020113406	missense_variant	1588	530	L/V	Ctg/Gtg	deleterious(0.04)
4	114553243	4:114553243	C	T	GIMAP8	ENSOART00020113406	missense_variant	1594	532	R/W	Cgg/Tgg	deleterious(0)
4	114553286	4:114553286	G	A	GIMAP8	ENSOART00020113406	missense_variant	1637	546	R/H	cGc/cAc	deleterious(0.01)
4	114553508	4:114553508	T	C	GIMAP8	ENSOART00020113406	missense_variant	1859	620	V/A	gTg/gCg	deleterious(0.01)
4	114864951	4:114864951	C	T	GIMAP6	ENSOART00020177242	missense_variant&splice_region_variant	836	279	R/H	cGc/cAc	deleterious(0.02)
4	114864988	4:114864988	G	C	GIMAP6	ENSOART00020177242	missense_variant	799	267	L/V	Ctg/Gtg	deleterious(0)
4	114865092	4:114865092	C	T	GIMAP6	ENSOART00020177242	missense_variant	695	232	S/N	aGt/aAt	deleterious(0.04)
4	114865155	4:114865155	T	C	GIMAP6	ENSOART00020177242	missense_variant	632	211	Q/R	cAg/cGg	deleterious(0.02)
4	114865296	4:114865296	C	A	GIMAP6	ENSOART00020177242	missense_variant	491	164	R/L	cGg/cTg	deleterious(0)
4	114865348	4:114865348	C	T	GIMAP6	ENSOART00020177242	missense_variant	439	147	E/K	Gag/Aag	deleterious(0.03)
4	114865353	4:114865353	C	A	GIMAP6	ENSOART00020177242	missense_variant	434	145	R/L	cGc/cTc	deleterious(0.02)
4	114865372	4:114865372	C	A	GIMAP6	ENSOART00020177242	missense_variant	415	139	D/Y	Gac/Tac	deleterious(0)
4	114865411	4:114865411	C	T	GIMAP6	ENSOART00020177242	missense_variant	376	126	V/M	Gtg/Atg	deleterious(0.01)
4	114865413	4:114865413	G	C	GIMAP6	ENSOART00020177242	missense_variant	374	125	A/G	gCg/gGg	deleterious(0)
4	114865419	4:114865419	G	T	GIMAP6	ENSOART00020177242	missense_variant	368	123	P/Q	cCg/cAg	deleterious(0.01)
4	114865425	4:114865425	G	A	GIMAP6	ENSOART00020177242	missense_variant	362	121	P/L	cCg/cTg	deleterious(0.02)
4	114865503	4:114865503	G	T	GIMAP6	ENSOART00020177242	missense_variant	284	95	T/N	aCc/aAc	deleterious(0)
4	114865569	4:114865569	G	A	GIMAP6	ENSOART00020177242	missense_variant	218	73	P/L	cCg/cTg	deleterious(0.02)
4	115372316	4:115372316	G	A	TNKS	ENSOART00020172782	missense_variant	778	260	P/S	Ccc/Tcc	deleterious(0.05)
4	115376184	4:115376184	A	G	TNKS	ENSOART00020102814	missense_variant	488	163	V/A	gTg/gCg	deleterious(0.04)
4	115376184	4:115376184	A	G	TNKS	ENSOART00020121745	missense_variant	452	151	V/A	gTg/gCg	deleterious(0.03)
4	115377395	4:115377395	G	A	TNKS	ENSOART00020121745	missense_variant	26	9	P/L	cCc/cTc	deleterious_low_confidence(0.04)
4	120078584	4:120078584	G	T	UBE3C	ENSOART00020106852	missense_variant	406	136	D/Y	Gac/Tac	deleterious(0.01)
4	121099277	4:121099277	G	C	ESYT2	ENSOART00020091792	missense_variant	53	18	P/R	cCc/cGc	deleterious_low_confidence(0.03)
4	121099277	4:121099277	G	C	ESYT2	ENSOART00020156055	missense_variant	53	18	P/R	cCc/cGc	deleterious_low_confidence(0.04)
6	2365135	6:2365135	G	A	TMA16	ENSOART00020143138	missense_variant	355	119	R/W	Cgg/Tgg	deleterious(0)
6	2365165	6:2365165	G	C	TMA16	ENSOART00020143138	missense_variant	325	109	R/G	Cgg/Ggg	deleterious(0)
6	2418528	6:2418528	A	G	TKTL2	ENSOART00020098692	missense_variant	689	230	H/R	cAc/cGc	deleterious_low_confidence(0.01)
6	2419116	6:2419116	C	T	TKTL2	ENSOART00020098692	missense_variant	1277	426	A/V	gCg/gTg	deleterious_low_confidence(0)
6	2918854	6:2918854	A	G	NAF1	ENSOART00020174744	missense_variant	406	136	T/A	Aca/Gca	deleterious(0.01)
6	5768759	6:5768759	G	A	MAD2L1	ENSOART00020092352	missense_variant	602	201	S/N	aGt/aAt	deleterious_low_confidence(0.04)
6	6168222	6:6168222	C	T	PDE5A	ENSOART00020103793	missense_variant	11	4	A/V	gCc/gTc	deleterious_low_confidence(0.05)
6	6387444	6:6387444	C	T	C4orf3	ENSOART00020169512	missense_variant	125	42	P/L	cCc/cTc	deleterious(0.02)
6	17896514	6:17896514	C	G	PAPSS1	ENSOART00020163629	missense_variant	1012	338	L/V	Ctt/Gtt	deleterious_low_confidence(0.03)
6	24857315	6:24857315	C	T	DDIT4L	ENSOART00020125519	missense_variant	443	148	T/M	aCg/aTg	deleterious(0.03)
6	25302893	6:25302893	C	T	C4orf54	ENSOART00020141019	missense_variant	2363	788	T/M	aCg/aTg	deleterious(0.04)
6	25302893	6:25302893	C	T	C4orf54	ENSOART00020141106	missense_variant	2363	788	T/M	aCg/aTg	deleterious(0.04)
6	25305427	6:25305427	C	T	C4orf54	ENSOART00020141019	missense_variant	4897	1633	R/W	Cgg/Tgg	deleterious(0)
6	25305427	6:25305427	C	T	C4orf54	ENSOART00020141106	missense_variant	4897	1633	R/W	Cgg/Tgg	deleterious(0)
6	25348935	6:25348935	C	G	MTTP	ENSOART00020115393	missense_variant&splice_region_variant	1557	519	E/D	gaG/gaC	deleterious(0)
6	25374538	6:25374538	G	C	MTTP	ENSOART00020115393	missense_variant	182	61	S/C	tCc/tGc	deleterious(0.03)
6	25374538	6:25374538	G	C	MTTP	ENSOART00020126535	missense_variant	182	61	S/C	tCc/tGc	deleterious(0.02)
6	26034916	6:26034916	G	A	ADH4	ENSOART00020093250	missense_variant&splice_region_variant	265	89	D/N	Gac/Aac	deleterious(0)
6	26114798	6:26114798	G	A	ADH5	ENSOART00020151796	missense_variant	1093	365	G/R	Gga/Aga	deleterious_low_confidence(0.01)
6	26215599	6:26215599	C	T	RPS27	ENSOART00020156454	missense_variant	172	58	G/S	Ggc/Agc	deleterious_low_confidence(0.04)
6	26215675	6:26215675	G	T	RPS27	ENSOART00020156454	missense_variant	96	32	F/L	ttC/ttA	deleterious_low_confidence(0.04)
6	26720718	6:26720718	G	T	RAP1GDS1	ENSOART00020172346	missense_variant	1024	342	Q/K	Caa/Aaa	deleterious(0.01)
6	30050621	6:30050621	T	C	BMPR1B	ENSOART00020112322	missense_variant	746	249	Q/R	cAg/cGg	deleterious(0)
6	30050621	6:30050621	T	C	BMPR1B	ENSOART00020128109	missense_variant	914	305	Q/R	cAg/cGg	deleterious(0)
6	30050621	6:30050621	T	C	BMPR1B	ENSOART00020168309	missense_variant	836	279	Q/R	cAg/cGg	deleterious(0)
6	30114433	6:30114433	C	G	BMPR1B	ENSOART00020128109	missense_variant	134	45	C/S	tGt/tCt	deleterious_low_confidence(0.01)
6	30594561	6:30594561	T	C	PDLIM5	ENSOART00020083965	missense_variant	1472	491	N/S	aAt/aGt	deleterious(0.01)
6	30594561	6:30594561	T	C	PDLIM5	ENSOART00020147668	missense_variant	1163	388	N/S	aAt/aGt	deleterious_low_confidence(0.01)
6	31340772	6:31340772	T	G	TMEM186	ENSOART00020082961	missense_variant	496	166	S/R	Agc/Cgc	deleterious(0)
6	31340885	6:31340885	C	T	TMEM186	ENSOART00020082961	missense_variant	383	128	G/D	gGc/gAc	deleterious(0)
6	35013006	6:35013006	C	T	CCSER1	ENSOART00020156944	missense_variant	1042	348	V/M	Gtg/Atg	deleterious(0.01)
6	35013006	6:35013006	C	T	CCSER1	ENSOART00020168402	missense_variant	1042	348	V/M	Gtg/Atg	deleterious(0.01)
6	36463569	6:36463569	G	T	ATP6V1G3	ENSOART00020173476	missense_variant	37	13	G/W	Ggg/Tgg	deleterious_low_confidence(0)
6	37526098	6:37526098	C	A	MEPE	ENSOART00020143834	missense_variant	171	57	M/I	atG/atT	deleterious_low_confidence(0.03)
6	37552868	6:37552868	C	G	IBSP	ENSOART00020167770	missense_variant	572	191	G/A	gGc/gCc	deleterious(0.02)
6	40670394	6:40670394	A	T	SLIT2	ENSOART00020168053	missense_variant	783	261	E/D	gaA/gaT	deleterious_low_confidence(0.01)
6	42622796	6:42622796	A	G	ADGRA3	ENSOART00020102598	missense_variant	1292	431	I/T	aTa/aCa	deleterious(0.01)
6	42622796	6:42622796	A	G	ADGRA3	ENSOART00020130687	missense_variant	1364	455	I/T	aTa/aCa	deleterious(0.01)
6	45821454	6:45821454	A	G	SEL1L3	ENSOART00020103336	missense_variant	3136	1046	S/P	Tct/Cct	deleterious(0.05)
6	45821454	6:45821454	A	G	SEL1L3	ENSOART00020158860	missense_variant	3253	1085	S/P	Tct/Cct	deleterious(0.04)
6	45826884	6:45826884	G	A	SEL1L3	ENSOART00020103336	missense_variant	2813	938	A/V	gCc/gTc	deleterious(0)
6	45826884	6:45826884	G	A	SEL1L3	ENSOART00020158860	missense_variant	2930	977	A/V	gCc/gTc	deleterious(0)
6	46496811	6:46496811	G	A	CCKAR	ENSOART00020090466	missense_variant	521	174	T/M	aCg/aTg	deleterious(0.01)
6	57639539	6:57639539	C	G	C4orf19	ENSOART00020102159	missense_variant	913	305	L/V	Ctc/Gtc	deleterious(0)
6	57929182	6:57929182	C	T	TBC1D1	ENSOART00020085621	missense_variant	206	69	S/L	tCg/tTg	deleterious_low_confidence(0.01)
6	57929182	6:57929182	C	T	TBC1D1	ENSOART00020088952	missense_variant	206	69	S/L	tCg/tTg	deleterious_low_confidence(0.01)
6	57929182	6:57929182	C	T	TBC1D1	ENSOART00020104194	missense_variant	206	69	S/L	tCg/tTg	deleterious_low_confidence(0.01)
6	58143563	6:58143563	C	A	TBC1D1	ENSOART00020088952	missense_variant	3526	1176	L/M	Ctg/Atg	deleterious_low_confidence(0.01)
6	60123932	6:60123932	G	C	RBM47	ENSOART00020097044	missense_variant	515	172	A/G	gCc/gGc	deleterious(0.01)
6	60693947	6:60693947	G	A	ube2f	ENSOART00020106208	missense_variant&splice_region_variant	307	103	V/I	Gta/Ata	deleterious(0.03)
6	61207512	6:61207512	G	T	LIMCH1	ENSOART00020133482	missense_variant	431	144	R/L	cGa/cTa	deleterious_low_confidence(0)
6	61272194	6:61272194	C	A	LIMCH1	ENSOART00020133482	missense_variant	2100	700	D/E	gaC/gaA	deleterious_low_confidence(0)
6	61272210	6:61272210	G	A	LIMCH1	ENSOART00020133482	missense_variant	2116	706	E/K	Gag/Aag	deleterious_low_confidence(0)
6	66043300	6:66043300	A	G	COX7B2	ENSOART00020085235	missense_variant	14	5	L/S	tTg/tCg	deleterious(0.02)
6	66219260	6:66219260	G	A	GABRA4	ENSOART00020168497	missense_variant	1526	509	P/L	cCa/cTa	deleterious_low_confidence(0.04)
6	68577226	6:68577226	G	C	SPATA18	ENSOART00020147532	missense_variant	79	27	E/Q	Gag/Cag	deleterious(0.01)
6	68577226	6:68577226	G	C	SPATA18	ENSOART00020173240	missense_variant	79	27	E/Q	Gag/Cag	deleterious(0.01)
6	69214355	6:69214355	G	A	SCFD2	ENSOART00020107795	missense_variant	1886	629	A/V	gCg/gTg	deleterious(0.01)
6	69723964	6:69723964	G	A	LNX1	ENSOART00020112047	missense_variant	256	86	P/S	Cct/Tct	deleterious(0.02)
6	69723964	6:69723964	G	A	LNX1	ENSOART00020131631	missense_variant	556	186	P/S	Cct/Tct	deleterious(0.02)
6	69800795	6:69800795	G	A	LNX1	ENSOART00020131631	missense_variant	154	52	L/F	Ctt/Ttt	deleterious(0.01)
6	70619034	6:70619034	A	G	MAK	ENSOART00020089093	missense_variant	85	29	R/G	Agg/Ggg	deleterious(0)
6	70619130	6:70619130	C	T	MAK	ENSOART00020089093	missense_variant	181	61	P/S	Cca/Tca	deleterious(0.04)
6	72039983	6:72039983	A	C	EXOC1	ENSOART00020134055	missense_variant&splice_region_variant	1723	575	T/P	Acg/Ccg	deleterious_low_confidence(0.01)
6	72039983	6:72039983	A	C	EXOC1	ENSOART00020138205	missense_variant&splice_region_variant	1657	553	T/P	Acg/Ccg	deleterious_low_confidence(0)
6	72039983	6:72039983	A	C	EXOC1	ENSOART00020172874	missense_variant&splice_region_variant	1669	557	T/P	Acg/Ccg	deleterious_low_confidence(0.01)
6	72102437	6:72102437	C	T	CEP135	ENSOART00020133132	missense_variant	754	252	R/C	Cgc/Tgc	deleterious(0.01)
6	73096388	6:73096388	C	G	NOA1	ENSOART00020102487	missense_variant	257	86	G/A	gGa/gCa	deleterious_low_confidence(0.04)
6	80791719	6:80791719	G	C		ENSOART00020175010	missense_variant	79	27	R/G	Cgt/Ggt	deleterious_low_confidence(0.02)
6	80949223	6:80949223	A	G	rplp1	ENSOART00020116632	missense_variant	85	29	N/D	Aat/Gat	deleterious(0)
6	80949237	6:80949237	A	C	rplp1	ENSOART00020116632	missense_variant	99	33	K/N	aaA/aaC	deleterious(0)
6	81555500	6:81555500	G	A	EPHA5	ENSOART00020097801	missense_variant	3088	1030	P/S	Cca/Tca	deleterious_low_confidence(0.02)
6	81555500	6:81555500	G	A	EPHA5	ENSOART00020112534	missense_variant	3022	1008	P/S	Cca/Tca	deleterious_low_confidence(0.02)
6	81555500	6:81555500	G	A	EPHA5	ENSOART00020175973	missense_variant	2596	866	P/S	Cca/Tca	deleterious_low_confidence(0.01)
6	84459071	6:84459071	T	C	TMPRSS11A	ENSOART00020152468	missense_variant	853	285	T/A	Act/Gct	deleterious(0)
6	86756010	6:86756010	T	C	ENAM	ENSOART00020164065	missense_variant	3167	1056	I/T	aTt/aCt	deleterious(0.03)
6	86771560	6:86771560	T	C	JCHAIN	ENSOART00020118703	missense_variant	181	61	I/V	Atc/Gtc	deleterious(0.01)
6	86803729	6:86803729	C	T	UTP3	ENSOART00020099295	missense_variant	509	170	A/V	gCc/gTc	deleterious(0.04)
6	89655852	6:89655852	G	T	PPBP	ENSOART00020099780	missense_variant	270	90	R/S	agG/agT	deleterious(0)
6	90679201	6:90679201	C	T	PARM1	ENSOART00020155696	missense_variant	548	183	P/L	cCg/cTg	deleterious(0.04)
6	91127394	6:91127394	C	T	THAP6	ENSOART00020132476	missense_variant	532	178	R/C	Cgt/Tgt	deleterious(0)
6	91127394	6:91127394	C	T	THAP6	ENSOART00020154391	missense_variant	406	136	R/C	Cgt/Tgt	deleterious(0)
6	91127518	6:91127518	A	G	THAP6	ENSOART00020154391	missense_variant	530	177	N/S	aAc/aGc	deleterious_low_confidence(0.04)
6	91572492	6:91572492	T	C	SDAD1	ENSOART00020117604	missense_variant	1442	481	H/R	cAt/cGt	deleterious(0.02)
6	91572492	6:91572492	T	C	SDAD1	ENSOART00020156893	missense_variant	1553	518	H/R	cAt/cGt	deleterious(0.01)
6	91639512	6:91639512	C	A	CXCL10	ENSOART00020158530	missense_variant	192	64	M/I	atG/atT	deleterious(0.04)
6	91753706	6:91753706	C	A	NUP54	ENSOART00020139900	missense_variant	1516	506	G/C	Ggt/Tgt	deleterious_low_confidence(0.01)
6	92013420	6:92013420	T	A	CCDC158	ENSOART00020108809	missense_variant	320	107	Y/F	tAc/tTc	deleterious(0.05)
6	93315629	6:93315629	G	A	MRPL1	ENSOART00020156371	missense_variant	475	159	V/I	Gta/Ata	deleterious(0)
6	95433280	6:95433280	C	T	ANTXR2	ENSOART00020146554	missense_variant	863	288	G/E	gGa/gAa	deleterious(0)
6	95433280	6:95433280	C	T	ANTXR2	ENSOART00020170738	missense_variant	863	288	G/E	gGa/gAa	deleterious(0)
6	97880566	6:97880566	G	A	NAP1L4	ENSOART00020088878	missense_variant	545	182	P/L	cCt/cTt	deleterious_low_confidence(0)
6	98383974	6:98383974	T	A	SEC31A	ENSOART00020149502	missense_variant	2215	739	T/S	Act/Tct	deleterious_low_confidence(0.05)
6	98383995	6:98383995	G	T	SEC31A	ENSOART00020096044	missense_variant	2179	727	Q/K	Cag/Aag	deleterious_low_confidence(0)
6	98383995	6:98383995	G	T	SEC31A	ENSOART00020149502	missense_variant	2194	732	Q/K	Cag/Aag	deleterious_low_confidence(0)
6	98388225	6:98388225	T	G	SEC31A	ENSOART00020149502	missense_variant	1647	549	Q/H	caA/caC	deleterious_low_confidence(0.04)
6	98935289	6:98935289	T	C	mrps18c	ENSOART00020153959	missense_variant	20	7	L/P	cTt/cCt	deleterious(0)
6	98935289	6:98935289	T	C	mrps18c	ENSOART00020166924	missense_variant	20	7	L/P	cTt/cCt	deleterious(0)
6	98957049	6:98957049	C	T	ABRAXAS1	ENSOART00020121602	missense_variant	44	15	G/E	gGa/gAa	deleterious(0.02)
6	102296269	6:102296269	G	A	PTPN13	ENSOART00020174440	missense_variant	1069	357	G/S	Ggt/Agt	deleterious_low_confidence(0)
6	102296273	6:102296273	C	T	PTPN13	ENSOART00020174440	missense_variant	1073	358	P/L	cCt/cTt	deleterious_low_confidence(0)
6	102312066	6:102312066	A	C	PTPN13	ENSOART00020174440	missense_variant	1257	419	E/D	gaA/gaC	deleterious_low_confidence(0.01)
6	102313368	6:102313368	A	G	PTPN13	ENSOART00020174440	missense_variant	1387	463	T/A	Aca/Gca	deleterious_low_confidence(0.05)
6	102358566	6:102358566	G	A	PTPN13	ENSOART00020174440	missense_variant	3721	1241	E/K	Gag/Aag	deleterious_low_confidence(0)
6	102367113	6:102367113	A	G	PTPN13	ENSOART00020174440	missense_variant	4915	1639	R/G	Agg/Ggg	deleterious_low_confidence(0.04)
6	102725318	6:102725318	C	G	AFF1	ENSOART00020130632	missense_variant	1375	459	P/A	Cct/Gct	deleterious(0.04)
6	102725318	6:102725318	C	G	AFF1	ENSOART00020171838	missense_variant	1414	472	P/A	Cct/Gct	deleterious(0.04)
6	103247384	6:103247384	G	T	DMP1	ENSOART00020091825	missense_variant	46	16	A/S	Gct/Tct	deleterious(0.01)
6	103247384	6:103247384	G	T	DMP1	ENSOART00020099983	missense_variant	46	16	A/S	Gct/Tct	deleterious(0.01)
6	103254645	6:103254645	A	T	DMP1	ENSOART00020091825	missense_variant	448	150	R/W	Agg/Tgg	deleterious(0.01)
6	103254645	6:103254645	A	T	DMP1	ENSOART00020099983	missense_variant	496	166	R/W	Agg/Tgg	deleterious(0.01)
6	103775937	6:103775937	C	A	RPS29	ENSOART00020106217	missense_variant	103	35	G/C	Ggc/Tgc	deleterious_low_confidence(0.02)
6	103775954	6:103775954	C	T	RPS29	ENSOART00020106217	missense_variant	86	29	G/D	gGt/gAt	deleterious_low_confidence(0.04)
6	103775955	6:103775955	C	G	RPS29	ENSOART00020106217	missense_variant	85	29	G/R	Ggt/Cgt	deleterious_low_confidence(0.01)
6	103836494	6:103836494	A	C	JAKMIP1	ENSOART00020164704	missense_variant	344	115	Q/P	cAa/cCa	deleterious_low_confidence(0.05)
6	105627022	6:105627022	G	T	DRD5	ENSOART00020165262	missense_variant	17	6	R/L	cGc/cTc	deleterious_low_confidence(0.04)
6	105627841	6:105627841	C	T	DRD5	ENSOART00020165262	missense_variant	836	279	T/M	aCg/aTg	deleterious(0.03)
6	105628117	6:105628117	T	C	DRD5	ENSOART00020165262	missense_variant	1112	371	L/P	cTg/cCg	deleterious(0.02)
6	111951681	6:111951681	C	A	FGFBP1	ENSOART00020082949	missense_variant	198	66	Q/H	caG/caT	deleterious(0.05)
6	111951681	6:111951681	C	A	FGFBP1	ENSOART00020137677	missense_variant	198	66	Q/H	caG/caT	deleterious(0.05)
6	113611049	6:113611049	G	A	CLRN2	ENSOART00020090063	missense_variant	8	3	G/E	gGa/gAa	deleterious(0.04)
6	113617263	6:113617263	G	A	CLRN2	ENSOART00020090063	missense_variant	397	133	G/S	Ggc/Agc	deleterious(0)
6	113934555	6:113934555	C	T	BLOC1S4	ENSOART00020149725	missense_variant	71	24	A/V	gCg/gTg	deleterious(0.04)
6	113934912	6:113934912	G	A	BLOC1S4	ENSOART00020149725	missense_variant	428	143	G/D	gGc/gAc	deleterious(0)
6	114163638	6:114163638	A	G	TBC1D14	ENSOART00020112063	missense_variant	80	27	Q/R	cAa/cGa	deleterious_low_confidence(0.02)
6	114163638	6:114163638	A	G	TBC1D14	ENSOART00020147510	missense_variant	761	254	Q/R	cAa/cGa	deleterious_low_confidence(0.02)
6	114559630	6:114559630	G	A	PSAPL1	ENSOART00020168886	missense_variant	592	198	L/F	Ctt/Ttt	deleterious(0.03)
6	116154310	6:116154310	C	T	RGS12	ENSOART00020121212	missense_variant	4021	1341	V/M	Gtg/Atg	deleterious_low_confidence(0.01)
6	116154310	6:116154310	C	T	RGS12	ENSOART00020137733	missense_variant	2104	702	V/M	Gtg/Atg	deleterious_low_confidence(0.02)
6	116518380	6:116518380	A	G	NOP14	ENSOART00020122149	missense_variant	602	201	K/R	aAg/aGg	deleterious(0.01)
6	116519654	6:116519654	G	A	NOP14	ENSOART00020122149	missense_variant	773	258	R/H	cGt/cAt	deleterious(0)
7	6788520	7:6788520	G	A	CERT1	ENSOART00020117422	missense_variant	1372	458	P/S	Cca/Tca	deleterious_low_confidence(0.03)
7	6788520	7:6788520	G	A	CERT1	ENSOART00020169344	missense_variant	1375	459	P/S	Cca/Tca	deleterious_low_confidence(0.04)
7	6875564	7:6875564	T	C	CERT1	ENSOART00020117422	missense_variant	302	101	D/G	gAt/gGt	deleterious_low_confidence(0)
7	6875564	7:6875564	T	C	CERT1	ENSOART00020169344	missense_variant	302	101	D/G	gAt/gGt	deleterious_low_confidence(0)
7	7863130	7:7863130	G	A	F2RL2	ENSOART00020126191	missense_variant	1028	343	A/V	gCg/gTg	deleterious(0.01)
7	7863295	7:7863295	G	A	F2RL2	ENSOART00020126191	missense_variant	863	288	T/M	aCg/aTg	deleterious(0.01)
7	7863887	7:7863887	C	T	F2RL2	ENSOART00020126191	missense_variant	271	91	A/T	Gct/Act	deleterious(0.04)
7	7977038	7:7977038	G	C	F2R	ENSOART00020162339	missense_variant	1256	419	S/T	aGc/aCc	deleterious(0)
7	8084462	7:8084462	C	G	S100Z	ENSOART00020139333	missense_variant	109	37	L/V	Ctc/Gtc	deleterious(0.01)
7	10182803	7:10182803	G	A	BHMT	ENSOART00020167434	missense_variant	394	132	A/T	Gcc/Acc	deleterious_low_confidence(0.04)
7	10182822	7:10182822	T	C	BHMT	ENSOART00020167434	missense_variant	413	138	L/P	cTg/cCg	deleterious_low_confidence(0.03)
7	10182861	7:10182861	C	T	BHMT	ENSOART00020167434	missense_variant	452	151	P/L	cCc/cTc	deleterious_low_confidence(0.01)
7	10182881	7:10182881	G	A	BHMT	ENSOART00020167434	missense_variant	472	158	A/T	Gca/Aca	deleterious_low_confidence(0.01)
7	10182932	7:10182932	C	T	BHMT	ENSOART00020167434	missense_variant	523	175	H/Y	Cat/Tat	deleterious_low_confidence(0.01)
7	11006617	7:11006617	G	A	THBS4	ENSOART00020105813	missense_variant	1300	434	V/M	Gtg/Atg	deleterious_low_confidence(0.01)
7	11485530	7:11485530	T	A	ERO1A	ENSOART00020150438	missense_variant	168	56	F/L	ttT/ttA	deleterious_low_confidence(0)
7	12194905	7:12194905	C	T	PARP16	ENSOART00020164539	missense_variant	436	146	D/N	Gac/Aac	deleterious(0.01)
7	13317556	7:13317556	G	A	MAP2K1	ENSOART00020121937	missense_variant	914	305	R/Q	cGa/cAa	deleterious_low_confidence(0.02)
7	13589926	7:13589926	G	C	SMAD6	ENSOART00020099136	missense_variant	1217	406	G/A	gGc/gCc	deleterious(0.01)
7	14527782	7:14527782	G	A	MAP2K5	ENSOART00020088258	missense_variant	1178	393	S/N	aGc/aAc	deleterious_low_confidence(0)
7	17552224	7:17552224	G	C	UACA	ENSOART00020086580	missense_variant	1946	649	T/S	aCt/aGt	deleterious(0.02)
7	17552224	7:17552224	G	C	UACA	ENSOART00020096497	missense_variant	1892	631	T/S	aCt/aGt	deleterious(0.01)
7	17552224	7:17552224	G	C	UACA	ENSOART00020124612	missense_variant	1991	664	T/S	aCt/aGt	deleterious(0.01)
7	18650416	7:18650416	G	A	NR2E3	ENSOART00020090167	missense_variant	118	40	A/T	Gcc/Acc	deleterious(0.04)
7	20745548	7:20745548	C	G	TINF2	ENSOART00020103281	missense_variant	617	206	P/R	cCt/cGt	deleterious(0)
7	20746013	7:20746013	A	T	TINF2	ENSOART00020103281	missense_variant	996	332	R/S	agA/agT	deleterious(0.04)
7	20791806	7:20791806	C	T	IPO4	ENSOART00020127269	missense_variant	2927	976	P/L	cCg/cTg	deleterious(0)
7	20853010	7:20853010	G	A	PCK2	ENSOART00020167648	missense_variant	1912	638	R/C	Cgc/Tgc	deleterious_low_confidence(0.01)
7	20856696	7:20856696	G	A	PCK2	ENSOART00020167648	missense_variant	875	292	A/V	gCg/gTg	deleterious_low_confidence(0.05)
7	21222216	7:21222216	T	C	ZFHX2	ENSOART00020161406	missense_variant	64	22	S/P	Tcc/Ccc	deleterious_low_confidence(0.04)
7	21222516	7:21222516	G	A	ZFHX2	ENSOART00020161406	missense_variant	364	122	A/T	Gcc/Acc	deleterious_low_confidence(0.03)
7	21223330	7:21223330	C	T	ZFHX2	ENSOART00020161406	missense_variant	1178	393	S/L	tCa/tTa	deleterious_low_confidence(0)
7	21225642	7:21225642	C	T	ZFHX2	ENSOART00020161406	missense_variant	2749	917	L/F	Ctc/Ttc	deleterious(0.04)
7	21401130	7:21401130	A	G	pabpn1	ENSOART00020150019	missense_variant	709	237	F/L	Ttt/Ctt	deleterious(0.01)
7	22894566	7:22894566	G	A		ENSOART00020175293	missense_variant	460	154	L/F	Ctc/Ttc	deleterious(0.05)
7	22894727	7:22894727	C	G		ENSOART00020175293	missense_variant	299	100	S/T	aGt/aCt	deleterious(0.04)
7	22894741	7:22894741	G	C		ENSOART00020175293	missense_variant	285	95	D/E	gaC/gaG	deleterious(0.02)
7	22895140	7:22895140	T	C		ENSOART00020175293	missense_variant	19	7	R/G	Aga/Gga	deleterious_low_confidence(0.01)
7	22895145	7:22895145	A	C		ENSOART00020175293	missense_variant	14	5	F/C	tTt/tGt	deleterious_low_confidence(0)
7	23506004	7:23506004	T	G		ENSOART00020154703	missense_variant	287	96	H/P	cAc/cCc	deleterious_low_confidence(0.02)
7	23506061	7:23506061	A	C		ENSOART00020154703	missense_variant	230	77	I/S	aTc/aGc	deleterious(0)
7	23506127	7:23506127	T	C		ENSOART00020154703	missense_variant	164	55	D/G	gAt/gGt	deleterious(0.03)
7	23857747	7:23857747	G	A		ENSOART00020173420	missense_variant	169	57	R/C	Cgc/Tgc	deleterious(0.02)
7	23953614	7:23953614	G	A	OR10G3	ENSOART00020139511	missense_variant	242	81	R/H	cGc/cAc	deleterious(0.02)
7	24003769	7:24003769	T	C	SALL2	ENSOART00020110891	missense_variant	2027	676	V/A	gTg/gCg	deleterious(0.02)
7	24338635	7:24338635	G	A	ZNF219	ENSOART00020131528	missense_variant	491	164	R/H	cGt/cAt	deleterious(0.03)
7	24419993	7:24419993	C	T	NDRG2	ENSOART00020111756	missense_variant	215	72	A/V	gCg/gTg	deleterious_low_confidence(0)
7	24419993	7:24419993	C	T	NDRG2	ENSOART00020155565	missense_variant	215	72	A/V	gCg/gTg	deleterious_low_confidence(0)
7	24419993	7:24419993	C	T	NDRG2	ENSOART00020156387	missense_variant	215	72	A/V	gCg/gTg	deleterious_low_confidence(0)
7	24500676	7:24500676	C	T	RNASE2	ENSOART00020159981	missense_variant	32	11	C/Y	tGt/tAt	deleterious(0.02)
7	24568381	7:24568381	T	A		ENSOART00020151978	missense_variant	77	26	I/N	aTc/aAc	deleterious_low_confidence(0)
7	24601566	7:24601566	T	A	ANG	ENSOART00020133798	missense_variant	143	48	K/I	aAa/aTa	deleterious(0.05)
7	24601566	7:24601566	T	A	ANG	ENSOART00020152200	missense_variant	143	48	K/I	aAa/aTa	deleterious(0.05)
7	24601579	7:24601579	C	G	ANG	ENSOART00020133798	missense_variant	130	44	G/R	Ggc/Cgc	deleterious(0.03)
7	24601579	7:24601579	C	G	ANG	ENSOART00020152200	missense_variant	130	44	G/R	Ggc/Cgc	deleterious(0.03)
7	24906836	7:24906836	C	T	PNP	ENSOART00020155069	missense_variant	418	140	G/S	Ggt/Agt	deleterious_low_confidence(0)
7	25183330	7:25183330	T	A		ENSOART00020133232	missense_variant	131	44	L/H	cTc/cAc	deleterious(0.05)
7	25183330	7:25183330	T	A		ENSOART00020135412	missense_variant	131	44	L/H	cTc/cAc	deleterious(0.05)
7	25505021	7:25505021	T	G	OR4N2	ENSOART00020107479	missense_variant	902	301	L/R	cTg/cGg	deleterious(0)
7	26110339	7:26110339	G	C		ENSOART00020094247	missense_variant	750	250	F/L	ttC/ttG	deleterious_low_confidence(0)
7	26110501	7:26110501	C	A		ENSOART00020094247	missense_variant	588	196	Q/H	caG/caT	deleterious_low_confidence(0)
7	26110550	7:26110550	T	C		ENSOART00020094247	missense_variant	539	180	D/G	gAt/gGt	deleterious_low_confidence(0)
7	26137970	7:26137970	C	A	OR4F6	ENSOART00020172842	missense_variant	684	228	H/Q	caC/caA	deleterious_low_confidence(0.04)
7	26137992	7:26137992	G	A	OR4F6	ENSOART00020172842	missense_variant	706	236	A/T	Gcc/Acc	deleterious_low_confidence(0.01)
7	26226136	7:26226136	T	C	OR4F15	ENSOART00020099160	missense_variant	398	133	L/P	cTg/cCg	deleterious_low_confidence(0.01)
7	26226622	7:26226622	A	G	OR4F15	ENSOART00020099160	missense_variant	884	295	K/R	aAg/aGg	deleterious_low_confidence(0.03)
7	26443457	7:26443457	A	T		ENSOART00020167377	missense_variant	65	22	K/M	aAg/aTg	deleterious_low_confidence(0.01)
7	26443459	7:26443459	G	A		ENSOART00020167377	missense_variant	67	23	V/I	Gtc/Atc	deleterious(0.03)
7	26443469	7:26443469	G	A		ENSOART00020167377	missense_variant	77	26	R/H	cGc/cAc	deleterious(0.04)
7	26567629	7:26567629	G	A	SLC12A6	ENSOART00020121194	missense_variant	1618	540	V/M	Gtg/Atg	deleterious_low_confidence(0.01)
7	26567629	7:26567629	G	A	SLC12A6	ENSOART00020157241	missense_variant	1663	555	V/M	Gtg/Atg	deleterious_low_confidence(0.01)
7	26567629	7:26567629	G	A	SLC12A6	ENSOART00020164332	missense_variant	1099	367	V/M	Gtg/Atg	deleterious_low_confidence(0.01)
7	26567629	7:26567629	G	A	SLC12A6	ENSOART00020172741	missense_variant	1663	555	V/M	Gtg/Atg	deleterious_low_confidence(0.01)
7	34113384	7:34113384	G	T	PLCB2	ENSOART00020146296	missense_variant	2804	935	P/Q	cCg/cAg	deleterious_low_confidence(0.03)
7	34113384	7:34113384	G	T	PLCB2	ENSOART00020165133	missense_variant	2849	950	P/Q	cCg/cAg	deleterious_low_confidence(0.02)
7	34561321	7:34561321	A	T	PPP1R14D	ENSOART00020139635	missense_variant	352	118	C/S	Tgc/Agc	deleterious(0.03)
7	35151287	7:35151287	G	C	RPAP1	ENSOART00020122917	missense_variant	3550	1184	L/V	Ctg/Gtg	deleterious(0.02)
7	35152411	7:35152411	C	T	RPAP1	ENSOART00020122917	missense_variant	2995	999	A/T	Gcc/Acc	deleterious(0.01)
7	35289403	7:35289403	G	A	MGA	ENSOART00020135403	missense_variant	158	53	S/N	aGt/aAt	deleterious_low_confidence(0.02)
7	35290150	7:35290150	T	C	MGA	ENSOART00020135403	missense_variant	905	302	M/T	aTg/aCg	deleterious_low_confidence(0)
7	35751711	7:35751711	G	A	PLA2G4F	ENSOART00020155475	missense_variant	1804	602	R/W	Cgg/Tgg	deleterious(0.04)
7	35827698	7:35827698	G	T	TMEM87A	ENSOART00020141606	missense_variant	1394	465	A/E	gCg/gAg	deleterious(0)
7	36257324	7:36257324	T	C	CDAN1	ENSOART00020107233	missense_variant	184	62	S/G	Agc/Ggc	deleterious(0.03)
7	36268542	7:36268542	A	C	TTBK2	ENSOART00020172660	missense_variant	3142	1048	S/A	Tcc/Gcc	deleterious_low_confidence(0.04)
7	36309077	7:36309077	T	C	TDRP	ENSOART00020085567	missense_variant	4	2	W/R	Tgg/Cgg	deleterious(0)
7	36640612	7:36640612	T	C	CCNDBP1	ENSOART00020096968	missense_variant	41	14	L/P	cTg/cCg	deleterious(0)
7	40897018	7:40897018	C	A	LRR1	ENSOART00020175506	missense_variant	44	15	P/Q	cCg/cAg	deleterious(0.01)
7	40909581	7:40909581	T	A	RPL36AL	ENSOART00020173779	missense_variant	253	85	I/F	Att/Ttt	deleterious_low_confidence(0)
7	40909639	7:40909639	C	A	RPL36AL	ENSOART00020173779	missense_variant	195	65	K/N	aaG/aaT	deleterious_low_confidence(0.03)
7	40919924	7:40919924	C	T	DNAAF2	ENSOART00020082395	missense_variant	1627	543	V/M	Gtg/Atg	deleterious(0.02)
7	40920691	7:40920691	A	T	DNAAF2	ENSOART00020082395	missense_variant	860	287	V/E	gTg/gAg	deleterious(0)
7	41463400	7:41463400	T	C	DMAC2L	ENSOART00020173433	missense_variant	220	74	Y/H	Tac/Cac	deleterious(0)
7	42000964	7:42000964	C	T	PYGL	ENSOART00020110441	missense_variant	865	289	A/T	Gcc/Acc	deleterious_low_confidence(0.04)
7	42000964	7:42000964	C	T	PYGL	ENSOART00020131840	missense_variant	967	323	A/T	Gcc/Acc	deleterious_low_confidence(0.03)
7	42000964	7:42000964	C	T	PYGL	ENSOART00020147953	missense_variant	967	323	A/T	Gcc/Acc	deleterious_low_confidence(0.03)
7	44036688	7:44036688	G	A	CSNK1G1	ENSOART00020106934	missense_variant	1105	369	A/T	Gca/Aca	deleterious_low_confidence(0.03)
7	48811949	7:48811949	C	T	gcnt3	ENSOART00020103374	missense_variant	1264	422	V/I	Gtc/Atc	deleterious(0.01)
7	48811949	7:48811949	C	T	gcnt3	ENSOART00020112078	missense_variant	1264	422	V/I	Gtc/Atc	deleterious(0.01)
7	48811949	7:48811949	C	T	gcnt3	ENSOART00020112886	missense_variant	1264	422	V/I	Gtc/Atc	deleterious(0.01)
7	48811949	7:48811949	C	T	gcnt3	ENSOART00020123985	missense_variant	1264	422	V/I	Gtc/Atc	deleterious(0.01)
7	48811949	7:48811949	C	T	gcnt3	ENSOART00020136348	missense_variant	1264	422	V/I	Gtc/Atc	deleterious(0.01)
7	48811949	7:48811949	C	T	gcnt3	ENSOART00020148750	missense_variant	1264	422	V/I	Gtc/Atc	deleterious(0.01)
7	48811949	7:48811949	C	T	gcnt3	ENSOART00020156631	missense_variant	1264	422	V/I	Gtc/Atc	deleterious(0.01)
7	48811949	7:48811949	C	T	gcnt3	ENSOART00020159538	missense_variant	1264	422	V/I	Gtc/Atc	deleterious(0.01)
7	48811949	7:48811949	C	T	gcnt3	ENSOART00020169316	missense_variant	1264	422	V/I	Gtc/Atc	deleterious(0.01)
7	48811949	7:48811949	C	T	gcnt3	ENSOART00020169491	missense_variant	1264	422	V/I	Gtc/Atc	deleterious(0.01)
7	48812678	7:48812678	C	T	gcnt3	ENSOART00020103374	missense_variant	535	179	V/I	Gtc/Atc	deleterious(0.01)
7	48812678	7:48812678	C	T	gcnt3	ENSOART00020112078	missense_variant	535	179	V/I	Gtc/Atc	deleterious(0.01)
7	48812678	7:48812678	C	T	gcnt3	ENSOART00020112886	missense_variant	535	179	V/I	Gtc/Atc	deleterious(0.01)
7	48812678	7:48812678	C	T	gcnt3	ENSOART00020123985	missense_variant	535	179	V/I	Gtc/Atc	deleterious(0.01)
7	48812678	7:48812678	C	T	gcnt3	ENSOART00020136348	missense_variant	535	179	V/I	Gtc/Atc	deleterious(0.01)
7	48812678	7:48812678	C	T	gcnt3	ENSOART00020148750	missense_variant	535	179	V/I	Gtc/Atc	deleterious(0.01)
7	48812678	7:48812678	C	T	gcnt3	ENSOART00020156631	missense_variant	535	179	V/I	Gtc/Atc	deleterious(0.01)
7	48812678	7:48812678	C	T	gcnt3	ENSOART00020159538	missense_variant	535	179	V/I	Gtc/Atc	deleterious(0.01)
7	48812678	7:48812678	C	T	gcnt3	ENSOART00020169316	missense_variant	535	179	V/I	Gtc/Atc	deleterious(0.01)
7	48812678	7:48812678	C	T	gcnt3	ENSOART00020169491	missense_variant	535	179	V/I	Gtc/Atc	deleterious(0.01)
7	50230986	7:50230986	G	A	AQP9	ENSOART00020138923	missense_variant	563	188	P/L	cCc/cTc	deleterious(0.03)
7	51885782	7:51885782	A	C	znf280d	ENSOART00020120212	missense_variant	2400	800	E/D	gaA/gaC	deleterious_low_confidence(0.05)
7	51885782	7:51885782	A	C	znf280d	ENSOART00020124682	missense_variant	2361	787	E/D	gaA/gaC	deleterious_low_confidence(0.04)
7	51886224	7:51886224	G	T	znf280d	ENSOART00020120212	missense_variant	2842	948	A/S	Gct/Tct	deleterious_low_confidence(0.02)
7	51886224	7:51886224	G	T	znf280d	ENSOART00020124682	missense_variant	2803	935	A/S	Gct/Tct	deleterious_low_confidence(0.02)
7	56265402	7:56265402	G	A	MYO5C	ENSOART00020118459	missense_variant	3142	1048	E/K	Gag/Aag	deleterious(0.03)
7	56276654	7:56276654	G	A	MYO5C	ENSOART00020118459	missense_variant	3935	1312	R/H	cGt/cAt	deleterious(0.05)
7	57590044	7:57590044	A	T	AP4E1	ENSOART00020101733	missense_variant&splice_region_variant	1318	440	Y/N	Tat/Aat	deleterious(0)
7	57981625	7:57981625	T	C	USP8	ENSOART00020152610	missense_variant&splice_region_variant	501	167	I/M	atA/atG	deleterious(0.02)
7	57981625	7:57981625	T	C	USP8	ENSOART00020154167	missense_variant&splice_region_variant	270	90	I/M	atA/atG	deleterious(0.02)
7	58158983	7:58158983	G	A	HDC	ENSOART00020127616	missense_variant	1267	423	V/M	Gtg/Atg	deleterious(0)
7	58158983	7:58158983	G	A	HDC	ENSOART00020154890	missense_variant	1168	390	V/M	Gtg/Atg	deleterious(0)
7	58179750	7:58179750	C	T	SLC27A2	ENSOART00020151090	missense_variant	1255	419	E/K	Gaa/Aaa	deleterious(0)
7	58179750	7:58179750	C	T	SLC27A2	ENSOART00020172519	missense_variant	1414	472	E/K	Gaa/Aaa	deleterious(0)
7	58493449	7:58493449	T	G	ATP8B4	ENSOART00020154002	missense_variant	1343	448	F/C	tTt/tGt	deleterious_low_confidence(0.01)
7	59597411	7:59597411	A	G	CEP152	ENSOART00020087131	missense_variant&splice_region_variant	1916	639	E/G	gAa/gGa	deleterious(0.01)
7	59597411	7:59597411	A	G	CEP152	ENSOART00020148703	missense_variant&splice_region_variant	1916	639	E/G	gAa/gGa	deleterious(0.01)
7	59639007	7:59639007	C	G	CEP152	ENSOART00020087131	missense_variant	5301	1767	S/R	agC/agG	deleterious(0.02)
7	59639007	7:59639007	C	G	CEP152	ENSOART00020148703	missense_variant	5133	1711	S/R	agC/agG	deleterious(0.04)
7	59998543	7:59998543	T	C	FBN1	ENSOART00020174800	missense_variant	6068	2023	I/T	aTc/aCc	deleterious_low_confidence(0.02)
7	60188460	7:60188460	G	A	DUT	ENSOART00020166779	missense_variant	434	145	T/I	aCa/aTa	deleterious_low_confidence(0)
7	60197826	7:60197826	C	A	DUT	ENSOART00020099520	missense_variant	98	33	R/L	cGg/cTg	deleterious_low_confidence(0)
7	60197826	7:60197826	C	A	DUT	ENSOART00020103382	missense_variant	152	51	R/L	cGg/cTg	deleterious_low_confidence(0)
7	60197826	7:60197826	C	A	DUT	ENSOART00020166779	missense_variant	89	30	R/L	cGg/cTg	deleterious_low_confidence(0)
7	60197859	7:60197859	G	C	DUT	ENSOART00020103382	missense_variant	119	40	T/R	aCg/aGg	deleterious_low_confidence(0.03)
7	60197859	7:60197859	G	C	DUT	ENSOART00020166779	missense_variant	56	19	T/R	aCg/aGg	deleterious_low_confidence(0.02)
7	60778081	7:60778081	C	A	SEMA6D	ENSOART00020110293	missense_variant	2948	983	R/L	cGg/cTg	deleterious_low_confidence(0)
7	60778081	7:60778081	C	A	SEMA6D	ENSOART00020131260	missense_variant	2930	977	R/L	cGg/cTg	deleterious_low_confidence(0)
7	60778081	7:60778081	C	A	SEMA6D	ENSOART00020139067	missense_variant	3116	1039	R/L	cGg/cTg	deleterious_low_confidence(0)
7	60778963	7:60778963	C	T	SEMA6D	ENSOART00020110293	missense_variant	2066	689	R/Q	cGg/cAg	deleterious_low_confidence(0.04)
7	60778963	7:60778963	C	T	SEMA6D	ENSOART00020131260	missense_variant	2048	683	R/Q	cGg/cAg	deleterious_low_confidence(0.02)
7	63402189	7:63402189	C	T	DUOX1	ENSOART00020117822	missense_variant	2086	696	G/R	Gga/Aga	deleterious_low_confidence(0.03)
7	63483457	7:63483457	C	G	SORD	ENSOART00020140542	missense_variant&splice_region_variant	26	9	G/A	gGg/gCg	deleterious(0.02)
7	65020775	7:65020775	C	T	CDKN3	ENSOART00020085934	missense_variant	149	50	P/L	cCa/cTa	deleterious(0)
7	65020775	7:65020775	C	T	CDKN3	ENSOART00020092359	missense_variant	269	90	P/L	cCa/cTa	deleterious(0)
7	65020775	7:65020775	C	T	CDKN3	ENSOART00020163942	missense_variant	269	90	P/L	cCa/cTa	deleterious(0)
7	65020775	7:65020775	C	T	CDKN3	ENSOART00020172266	missense_variant	269	90	P/L	cCa/cTa	deleterious(0)
7	66104780	7:66104780	G	A	KTN1	ENSOART00020136905	missense_variant	784	262	V/I	Gta/Ata	deleterious_low_confidence(0)
7	66104780	7:66104780	G	A	KTN1	ENSOART00020148236	missense_variant	784	262	V/I	Gta/Ata	deleterious_low_confidence(0)
7	66104780	7:66104780	G	A	KTN1	ENSOART00020163003	missense_variant	784	262	V/I	Gta/Ata	deleterious_low_confidence(0)
7	66106421	7:66106421	G	A	KTN1	ENSOART00020136905	missense_variant	882	294	M/I	atG/atA	deleterious_low_confidence(0.02)
7	66106421	7:66106421	G	A	KTN1	ENSOART00020148236	missense_variant	882	294	M/I	atG/atA	deleterious_low_confidence(0.02)
7	66106421	7:66106421	G	A	KTN1	ENSOART00020163003	missense_variant	882	294	M/I	atG/atA	deleterious_low_confidence(0.02)
7	67723274	7:67723274	G	A	AP5M1	ENSOART00020119080	missense_variant	269	90	S/N	aGt/aAt	deleterious(0.03)
7	68430268	7:68430268	C	G	TOMM20	ENSOART00020087217	missense_variant	347	116	P/R	cCa/cGa	deleterious(0)
7	68665750	7:68665750	A	C	ARID4A	ENSOART00020133066	missense_variant	717	239	E/D	gaA/gaC	deleterious(0.01)
7	68665750	7:68665750	A	C	ARID4A	ENSOART00020153805	missense_variant	717	239	E/D	gaA/gaC	deleterious(0.01)
7	68691110	7:68691110	C	T	ARID4A	ENSOART00020133066	missense_variant	2501	834	S/L	tCg/tTg	deleterious_low_confidence(0)
7	68691110	7:68691110	C	T	ARID4A	ENSOART00020153805	missense_variant	2501	834	S/L	tCg/tTg	deleterious(0)
7	71250207	7:71250207	C	T	SLC38A6	ENSOART00020095652	missense_variant&splice_region_variant	826	276	P/S	Cct/Tct	deleterious(0)
7	71740580	7:71740580	C	T	Prkch	ENSOART00020164222	missense_variant	2047	683	P/S	Cca/Tca	deleterious_low_confidence(0)
7	72182353	7:72182353	T	A	SYT16	ENSOART00020172500	missense_variant	14	5	M/K	aTg/aAg	deleterious(0.01)
7	72182830	7:72182830	G	T	SYT16	ENSOART00020172500	missense_variant	491	164	G/V	gGg/gTg	deleterious(0.01)
7	74699571	7:74699571	C	T	AKAP5	ENSOART00020150871	missense_variant	1157	386	S/L	tCg/tTg	deleterious(0)
7	75150267	7:75150267	C	G	RAB15	ENSOART00020120006	missense_variant	521	174	R/T	aGg/aCg	deleterious(0.04)
7	80006982	7:80006982	G	C	SLC8A3	ENSOART00020110648	missense_variant	784	262	H/D	Cac/Gac	deleterious_low_confidence(0.01)
7	80006982	7:80006982	G	C	SLC8A3	ENSOART00020132294	missense_variant	784	262	H/D	Cac/Gac	deleterious_low_confidence(0.01)
7	80006982	7:80006982	G	C	SLC8A3	ENSOART00020151932	missense_variant	784	262	H/D	Cac/Gac	deleterious_low_confidence(0.03)
7	80479817	7:80479817	G	A	MAP3K9	ENSOART00020099959	missense_variant	2929	977	R/W	Cgg/Tgg	deleterious(0)
7	80479817	7:80479817	G	A	MAP3K9	ENSOART00020153111	missense_variant	2998	1000	R/W	Cgg/Tgg	deleterious(0)
7	82566577	7:82566577	G	A	ZFYVE1	ENSOART00020130098	missense_variant	2270	757	S/L	tCg/tTg	deleterious(0.04)
7	82608320	7:82608320	C	T	ZFYVE1	ENSOART00020106177	missense_variant	25	9	E/K	Gag/Aag	deleterious_low_confidence(0.03)
7	82608320	7:82608320	C	T	ZFYVE1	ENSOART00020130098	missense_variant	25	9	E/K	Gag/Aag	deleterious_low_confidence(0.04)
7	82823039	7:82823039	C	T	NUMB	ENSOART00020088998	missense_variant	1140	380	M/I	atG/atA	deleterious_low_confidence(0.03)
7	82823039	7:82823039	C	T	NUMB	ENSOART00020093772	missense_variant	1173	391	M/I	atG/atA	deleterious_low_confidence(0.03)
7	83080057	7:83080057	C	T	ACOT4	ENSOART00020087880	missense_variant	673	225	R/C	Cgc/Tgc	deleterious(0)
7	83134687	7:83134687	C	T	ACOT4	ENSOART00020170342	missense_variant	953	318	P/L	cCc/cTc	deleterious(0.04)
7	83165528	7:83165528	A	G	HIGD1A	ENSOART00020146104	missense_variant	248	83	L/P	cTg/cCg	deleterious(0)
7	85433732	7:85433732	G	A	TGFB3	ENSOART00020086097	missense_variant	376	126	H/Y	Cat/Tat	deleterious(0.01)
7	85433971	7:85433971	T	A	TGFB3	ENSOART00020086097	missense_variant	137	46	H/L	cAc/cTc	deleterious(0.05)
7	86975347	7:86975347	T	C	ALKBH1	ENSOART00020092035	missense_variant	1067	356	E/G	gAg/gGg	deleterious(0.04)
7	98244708	7:98244708	G	A	PTPN21	ENSOART00020118233	missense_variant	2290	764	R/C	Cgc/Tgc	deleterious_low_confidence(0)
7	98245122	7:98245122	T	C	PTPN21	ENSOART00020118233	missense_variant	1876	626	S/G	Agc/Ggc	deleterious_low_confidence(0)
7	98245268	7:98245268	A	C	PTPN21	ENSOART00020118233	missense_variant	1730	577	V/G	gTc/gGc	deleterious_low_confidence(0)
7	98406050	7:98406050	C	T	EML5	ENSOART00020113998	missense_variant	3571	1191	G/R	Gga/Aga	deleterious_low_confidence(0.03)
7	98406050	7:98406050	C	T	EML5	ENSOART00020153656	missense_variant	3571	1191	G/R	Gga/Aga	deleterious_low_confidence(0.03)
7	98885661	7:98885661	C	A	FOXN3	ENSOART00020160555	missense_variant	809	270	R/L	cGg/cTg	deleterious(0.02)
7	98885661	7:98885661	C	A	FOXN3	ENSOART00020176583	missense_variant	875	292	R/L	cGg/cTg	deleterious(0)
7	99651066	7:99651066	C	G	EFCAB11	ENSOART00020091453	missense_variant	326	109	G/A	gGa/gCa	deleterious(0)
7	100769458	7:100769458	G	T	GOLM2	ENSOART00020114195	missense_variant	77	26	G/V	gGt/gTt	deleterious_low_confidence(0)
7	100769458	7:100769458	G	T	GOLM2	ENSOART00020170626	missense_variant	77	26	G/V	gGt/gTt	deleterious_low_confidence(0)
8	152222	8:152222	G	C	MTO1	ENSOART00020157844	missense_variant	14	5	R/P	cGa/cCa	deleterious_low_confidence(0)
8	159995	8:159995	C	G	MTO1	ENSOART00020157844	missense_variant	753	251	S/R	agC/agG	deleterious(0.04)
8	418616	8:418616	C	G	CD109	ENSOART00020135530	missense_variant&splice_region_variant	277	93	L/V	Cta/Gta	deleterious(0.04)
8	3979974	8:3979974	T	C	CDR2	ENSOART00020164191	missense_variant	52	18	Y/H	Tac/Cac	deleterious(0.03)
8	3980183	8:3980183	T	C	CDR2	ENSOART00020164191	missense_variant	224	75	V/A	gTc/gCc	deleterious(0.03)
8	3980197	8:3980197	C	G	CDR2	ENSOART00020164191	missense_variant	238	80	L/V	Ctg/Gtg	deleterious(0.02)
8	3980230	8:3980230	A	C	CDR2	ENSOART00020164191	missense_variant	271	91	S/R	Agc/Cgc	deleterious(0.03)
8	3987286	8:3987286	C	T	CDR2	ENSOART00020164191	missense_variant	463	155	R/C	Cgc/Tgc	deleterious(0.01)
8	3987418	8:3987418	G	C	CDR2	ENSOART00020164191	missense_variant	595	199	E/Q	Gag/Cag	deleterious(0)
8	3987461	8:3987461	T	G	CDR2	ENSOART00020164191	missense_variant	638	213	V/G	gTg/gGg	deleterious(0)
8	3987823	8:3987823	T	C	CDR2	ENSOART00020164191	missense_variant	968	323	V/A	gTg/gCg	deleterious(0.01)
8	3987876	8:3987876	T	C	CDR2	ENSOART00020164191	missense_variant	1021	341	C/R	Tgc/Cgc	deleterious(0.01)
8	3987877	8:3987877	G	T	CDR2	ENSOART00020164191	missense_variant	1022	341	C/F	tGc/tTc	deleterious(0.01)
8	3987913	8:3987913	T	A	CDR2	ENSOART00020164191	missense_variant	1058	353	V/E	gTg/gAg	deleterious(0.01)
8	3987922	8:3987922	C	T	CDR2	ENSOART00020164191	missense_variant	1067	356	S/F	tCc/tTc	deleterious(0.03)
8	3988044	8:3988044	G	A	CDR2	ENSOART00020164191	missense_variant	1189	397	E/K	Gaa/Aaa	deleterious(0)
8	3988078	8:3988078	G	A	CDR2	ENSOART00020164191	missense_variant	1223	408	R/H	cGc/cAc	deleterious(0.05)
8	5768937	8:5768937	G	A	IRAK1BP1	ENSOART00020086423	missense_variant	637	213	G/S	Ggc/Agc	deleterious(0.03)
8	6083057	8:6083057	G	T	HMGN3	ENSOART00020165482	missense_variant	127	43	P/T	Cca/Aca	deleterious(0.01)
8	9484827	8:9484827	C	T	ESRRA	ENSOART00020089021	missense_variant	676	226	P/S	Ccc/Tcc	deleterious(0)
8	10197805	8:10197805	G	C	UBE3D	ENSOART00020096923	missense_variant	402	134	N/K	aaC/aaG	deleterious(0)
8	10213056	8:10213056	G	C	UBE3D	ENSOART00020096923	missense_variant	113	38	S/W	tCg/tGg	deleterious(0.02)
8	11515752	8:11515752	T	C	LAPTM4B	ENSOART00020130184	missense_variant	509	170	L/S	tTg/tCg	deleterious(0)
8	11515771	8:11515771	C	G	LAPTM4B	ENSOART00020130184	missense_variant	528	176	N/K	aaC/aaG	deleterious(0)
8	15081010	8:15081010	G	A	TRDN	ENSOART00020090558	missense_variant	763	255	V/M	Gtg/Atg	deleterious(0.01)
8	15672046	8:15672046	G	A	SMPDL3A	ENSOART00020107635	missense_variant	500	167	A/V	gCg/gTg	deleterious(0.02)
8	20389699	8:20389699	C	G	Nepn	ENSOART00020108403	missense_variant	746	249	R/P	cGa/cCa	deleterious(0)
8	20631633	8:20631633	C	T	ROS1	ENSOART00020165414	missense_variant	1232	411	T/I	aCa/aTa	deleterious(0)
8	20663464	8:20663464	A	G	ROS1	ENSOART00020165414	missense_variant	3734	1245	Q/R	cAa/cGa	deleterious(0.03)
8	20695150	8:20695150	A	G	ROS1	ENSOART00020165414	missense_variant	5993	1998	N/S	aAt/aGt	deleterious(0.01)
8	20702249	8:20702249	G	T	ROS1	ENSOART00020165414	missense_variant	6298	2100	A/S	Gcg/Tcg	deleterious(0)
8	21488297	8:21488297	T	G	CALHM6	ENSOART00020138838	missense_variant	26	9	N/T	aAc/aCc	deleterious(0.01)
8	27521818	8:27521818	C	T	GPR6	ENSOART00020165561	missense_variant	724	242	G/S	Ggc/Agc	deleterious(0.04)
8	28022750	8:28022750	C	T	MICAL1	ENSOART00020161045	missense_variant	1672	558	R/W	Cgg/Tgg	deleterious(0)
8	28546258	8:28546258	C	G	ARMC2	ENSOART00020122509	missense_variant	1371	457	L/F	ttG/ttC	deleterious(0)
8	29097096	8:29097096	T	C	AFG1L	ENSOART00020146142	missense_variant	583	195	I/V	Ata/Gta	deleterious(0)
8	32518527	8:32518527	C	T	HACE1	ENSOART00020137547	missense_variant	1498	500	H/Y	Cat/Tat	deleterious(0)
8	37676742	8:37676742	C	T	COQ3	ENSOART00020176597	missense_variant	284	95	A/V	gCg/gTg	deleterious(0)
8	38205509	8:38205509	C	A	POU3F2	ENSOART00020132723	missense_variant	98	33	G/V	gGc/gTc	deleterious(0.04)
8	47938782	8:47938782	G	T	ANKRD6	ENSOART00020088592	missense_variant	815	272	P/H	cCc/cAc	deleterious(0.03)
8	47938782	8:47938782	G	T	ANKRD6	ENSOART00020095491	missense_variant	887	296	P/H	cCc/cAc	deleterious(0.02)
8	47938782	8:47938782	G	T	ANKRD6	ENSOART00020140209	missense_variant	992	331	P/H	cCc/cAc	deleterious(0.03)
8	49936819	8:49936819	G	A	SMIM8	ENSOART00020088744	missense_variant	278	93	T/M	aCg/aTg	deleterious(0)
8	50093800	8:50093800	G	A	RPL10L	ENSOART00020136630	missense_variant	385	129	V/I	Gtc/Atc	deleterious_low_confidence(0.01)
8	50093996	8:50093996	G	A	RPL10L	ENSOART00020136630	missense_variant	581	194	G/D	gGc/gAc	deleterious_low_confidence(0.02)
8	51365015	8:51365015	G	A	NT5E	ENSOART00020104014	missense_variant	566	189	T/M	aCg/aTg	deleterious(0.04)
8	51365015	8:51365015	G	A	NT5E	ENSOART00020172684	missense_variant	566	189	T/M	aCg/aTg	deleterious(0.01)
8	55757346	8:55757346	A	G	SAMD3	ENSOART00020122877	missense_variant	1580	527	I/T	aTt/aCt	deleterious(0)
8	56012624	8:56012624	A	G	TMEM200A	ENSOART00020112187	missense_variant	1435	479	S/G	Agt/Ggt	deleterious(0.04)
8	56012624	8:56012624	A	G	TMEM200A	ENSOART00020115020	missense_variant	1435	479	S/G	Agt/Ggt	deleterious(0.04)
8	56012624	8:56012624	A	G	TMEM200A	ENSOART00020139956	missense_variant	1435	479	S/G	Agt/Ggt	deleterious(0.04)
8	56012624	8:56012624	A	G	TMEM200A	ENSOART00020162300	missense_variant	1435	479	S/G	Agt/Ggt	deleterious(0.04)
8	56012624	8:56012624	A	G	TMEM200A	ENSOART00020164588	missense_variant	1435	479	S/G	Agt/Ggt	deleterious(0.04)
8	56012624	8:56012624	A	G	TMEM200A	ENSOART00020168986	missense_variant	1435	479	S/G	Agt/Ggt	deleterious(0.04)
8	56012624	8:56012624	A	G	TMEM200A	ENSOART00020176240	missense_variant	1435	479	S/G	Agt/Ggt	deleterious(0.04)
8	57954566	8:57954566	C	T	TAAR8	ENSOART00020084453	missense_variant	446	149	S/L	tCa/tTa	deleterious(0.03)
8	58072461	8:58072461	A	G	Taar4	ENSOART00020162987	missense_variant	1040	347	V/A	gTt/gCt	deleterious_low_confidence(0.03)
8	58081974	8:58081974	A	G	Taar3	ENSOART00020158570	missense_variant	335	112	M/T	aTg/aCg	deleterious(0)
8	60366249	8:60366249	C	T	HBS1L	ENSOART00020090501	missense_variant	14	5	R/Q	cGg/cAg	deleterious(0)
8	60366249	8:60366249	C	T	HBS1L	ENSOART00020149582	missense_variant	14	5	R/Q	cGg/cAg	deleterious(0)
8	60366249	8:60366249	C	T	HBS1L	ENSOART00020150964	missense_variant	14	5	R/Q	cGg/cAg	deleterious(0)
8	60513725	8:60513725	C	G	MYB	ENSOART00020122681	missense_variant&splice_region_variant	1441	481	P/A	Cca/Gca	deleterious_low_confidence(0)
8	60513725	8:60513725	C	G	MYB	ENSOART00020136537	missense_variant&splice_region_variant	1591	531	P/A	Cca/Gca	deleterious_low_confidence(0)
8	61486743	8:61486743	C	T	PDE7B	ENSOART00020103486	missense_variant	1346	449	P/L	cCg/cTg	deleterious_low_confidence(0)
8	61486743	8:61486743	C	T	PDE7B	ENSOART00020159536	missense_variant	1502	501	P/L	cCg/cTg	deleterious_low_confidence(0)
8	61847097	8:61847097	G	A	MAP3K5	ENSOART00020093142	missense_variant	3530	1177	A/V	gCg/gTg	deleterious_low_confidence(0.02)
8	61971848	8:61971848	A	G	MAP3K5	ENSOART00020093142	missense_variant	893	298	I/T	aTt/aCt	deleterious_low_confidence(0.01)
8	67417484	8:67417484	G	A	HIVEP2	ENSOART00020167080	missense_variant	2588	863	A/V	gCg/gTg	deleterious(0.01)
8	70123291	8:70123291	G	T	EPM2A	ENSOART00020170206	missense_variant	926	309	A/D	gCt/gAt	deleterious(0.01)
8	72857687	8:72857687	T	A	SASH1	ENSOART00020105807	missense_variant	215	72	F/Y	tTc/tAc	deleterious_low_confidence(0.01)
8	72857687	8:72857687	T	A	SASH1	ENSOART00020141218	missense_variant	323	108	F/Y	tTc/tAc	deleterious_low_confidence(0)
8	72857687	8:72857687	T	A	SASH1	ENSOART00020164586	missense_variant	323	108	F/Y	tTc/tAc	deleterious_low_confidence(0)
8	72857687	8:72857687	T	A	SASH1	ENSOART00020172313	missense_variant	239	80	F/Y	tTc/tAc	deleterious_low_confidence(0.01)
8	72923934	8:72923934	C	T	SASH1	ENSOART00020105807	missense_variant	649	217	H/Y	Cac/Tac	deleterious_low_confidence(0)
8	72923934	8:72923934	C	T	SASH1	ENSOART00020141218	missense_variant	757	253	H/Y	Cac/Tac	deleterious_low_confidence(0)
8	72923934	8:72923934	C	T	SASH1	ENSOART00020164586	missense_variant	655	219	H/Y	Cac/Tac	deleterious_low_confidence(0)
8	72923934	8:72923934	C	T	SASH1	ENSOART00020172313	missense_variant	673	225	H/Y	Cac/Tac	deleterious_low_confidence(0)
8	75762774	8:75762774	C	A	PLEKHG1	ENSOART00020111504	missense_variant	2566	856	P/T	Ccc/Acc	deleterious(0.04)
8	75763198	8:75763198	A	G	PLEKHG1	ENSOART00020111504	missense_variant	2990	997	Y/C	tAt/tGt	deleterious(0.04)
8	76207755	8:76207755	A	G	AKAP12	ENSOART00020107567	missense_variant	2597	866	H/R	cAc/cGc	deleterious(0.04)
8	76910038	8:76910038	G	A	SYNE1	ENSOART00020174112	missense_variant	2771	924	A/V	gCa/gTa	deleterious_low_confidence(0.01)
8	77689013	8:77689013	G	A	MTRF1L	ENSOART00020093311	missense_variant	779	260	A/V	gCt/gTt	deleterious(0)
8	77693708	8:77693708	G	A	MTRF1L	ENSOART00020093311	missense_variant	487	163	H/Y	Cat/Tat	deleterious(0.02)
8	77696067	8:77696067	T	A	MTRF1L	ENSOART00020093311	missense_variant	292	98	N/Y	Aat/Tat	deleterious(0.03)
8	82691457	8:82691457	T	C	TULP4	ENSOART00020120472	missense_variant	3020	1007	L/P	cTg/cCg	deleterious_low_confidence(0.03)
8	82691817	8:82691817	C	G	TULP4	ENSOART00020120472	missense_variant	3380	1127	P/R	cCc/cGc	deleterious_low_confidence(0)
8	82886759	8:82886759	T	G	SYTL3	ENSOART00020111806	missense_variant	947	316	V/G	gTc/gGc	deleterious(0.04)
8	83787230	8:83787230	C	T	TCP1	ENSOART00020109885	missense_variant	1487	496	R/H	cGt/cAt	deleterious_low_confidence(0.02)
8	83788138	8:83788138	G	A	TCP1	ENSOART00020109885	missense_variant	1139	380	A/V	gCa/gTa	deleterious_low_confidence(0.02)
8	83788138	8:83788138	G	A	TCP1	ENSOART00020109927	missense_variant	1139	380	A/V	gCa/gTa	deleterious_low_confidence(0.03)
8	84465091	8:84465091	G	A	MAP3K4	ENSOART00020131827	missense_variant	991	331	G/R	Ggg/Agg	deleterious_low_confidence(0.01)
8	84465091	8:84465091	G	A	MAP3K4	ENSOART00020135366	missense_variant	961	321	G/R	Ggg/Agg	deleterious_low_confidence(0.01)
8	89637356	8:89637356	G	A	GPR31	ENSOART00020107348	missense_variant	709	237	R/C	Cgc/Tgc	deleterious(0.01)
8	89637635	8:89637635	C	T	GPR31	ENSOART00020107348	missense_variant	430	144	V/M	Gtg/Atg	deleterious(0.03)
9	13289203	9:13289203	A	C	BNIP3L	ENSOART00020162605	missense_variant	538	180	F/V	Ttc/Gtc	deleterious(0)
9	13289625	9:13289625	G	C	BNIP3L	ENSOART00020162605	missense_variant	116	39	P/R	cCc/cGc	deleterious(0.04)
9	13289685	9:13289685	T	C	BNIP3L	ENSOART00020162605	missense_variant	56	19	E/G	gAg/gGg	deleterious_low_confidence(0.02)
9	13289731	9:13289731	G	A	BNIP3L	ENSOART00020162605	missense_variant	10	4	H/Y	Cac/Tac	deleterious_low_confidence(0)
9	13315093	9:13315093	C	T	COMMD5	ENSOART00020150674	missense_variant	655	219	E/K	Gag/Aag	deleterious(0.01)
9	13483579	9:13483579	C	A	SLC39A4	ENSOART00020135020	missense_variant	5	2	A/E	gCg/gAg	deleterious_low_confidence(0)
9	13535529	9:13535529	G	A	slc52a2	ENSOART00020113369	missense_variant	317	106	A/V	gCg/gTg	deleterious(0.01)
9	13711126	9:13711126	G	A	EXOSC4	ENSOART00020104532	missense_variant	460	154	R/W	Cgg/Tgg	deleterious(0)
9	16083887	9:16083887	C	T	CHRAC1	ENSOART00020158289	missense_variant	4	2	A/T	Gcg/Acg	deleterious_low_confidence(0)
9	21202244	9:21202244	G	A	NDRG1	ENSOART00020133504	missense_variant	305	102	G/D	gGc/gAc	deleterious_low_confidence(0.01)
9	21202244	9:21202244	G	A	NDRG1	ENSOART00020163101	missense_variant	332	111	G/D	gGc/gAc	deleterious_low_confidence(0.01)
9	23836258	9:23836258	G	A	CYRIB	ENSOART00020141971	missense_variant	379	127	A/T	Gct/Act	deleterious_low_confidence(0.01)
9	23841923	9:23841923	G	A	CYRIB	ENSOART00020141971	missense_variant	775	259	G/S	Ggc/Agc	deleterious_low_confidence(0)
9	28926025	9:28926025	T	G	FER1L6	ENSOART00020117550	missense_variant	4267	1423	I/L	Atc/Ctc	deleterious(0.05)
9	28926025	9:28926025	T	G	FER1L6	ENSOART00020125858	missense_variant	4306	1436	I/L	Atc/Ctc	deleterious(0.05)
9	28935325	9:28935325	C	A	FER1L6	ENSOART00020117550	missense_variant	4052	1351	S/I	aGc/aTc	deleterious(0.02)
9	28935325	9:28935325	C	A	FER1L6	ENSOART00020125858	missense_variant	4091	1364	S/I	aGc/aTc	deleterious(0.02)
9	28949140	9:28949140	T	C	FER1L6	ENSOART00020117550	missense_variant	3143	1048	K/R	aAg/aGg	deleterious(0.01)
9	28949140	9:28949140	T	C	FER1L6	ENSOART00020125858	missense_variant	3182	1061	K/R	aAg/aGg	deleterious(0.01)
9	29624891	9:29624891	C	T	FAM83A	ENSOART00020082900	missense_variant	1252	418	V/M	Gtg/Atg	deleterious_low_confidence(0.03)
9	29685447	9:29685447	T	C	TBC1D31	ENSOART00020118849	missense_variant	1836	612	I/M	atA/atG	deleterious_low_confidence(0.05)
9	29822848	9:29822848	C	T	ZHX2	ENSOART00020091544	missense_variant	1069	357	A/T	Gcc/Acc	deleterious(0.03)
9	29822848	9:29822848	C	T	ZHX2	ENSOART00020104401	missense_variant	1069	357	A/T	Gcc/Acc	deleterious(0.03)
9	29822848	9:29822848	C	T	ZHX2	ENSOART00020106930	missense_variant	1069	357	A/T	Gcc/Acc	deleterious(0.03)
9	29822848	9:29822848	C	T	ZHX2	ENSOART00020108970	missense_variant	1069	357	A/T	Gcc/Acc	deleterious(0.03)
9	29822848	9:29822848	C	T	ZHX2	ENSOART00020121969	missense_variant	1069	357	A/T	Gcc/Acc	deleterious(0.03)
9	29822848	9:29822848	C	T	ZHX2	ENSOART00020131987	missense_variant	1069	357	A/T	Gcc/Acc	deleterious(0.03)
9	29822848	9:29822848	C	T	ZHX2	ENSOART00020147470	missense_variant	1069	357	A/T	Gcc/Acc	deleterious(0.03)
9	29822848	9:29822848	C	T	ZHX2	ENSOART00020169581	missense_variant	1069	357	A/T	Gcc/Acc	deleterious(0.03)
9	29822848	9:29822848	C	T	ZHX2	ENSOART00020169697	missense_variant	1069	357	A/T	Gcc/Acc	deleterious(0.03)
9	29822848	9:29822848	C	T	ZHX2	ENSOART00020176370	missense_variant	1069	357	A/T	Gcc/Acc	deleterious(0.03)
9	29823048	9:29823048	T	C	ZHX2	ENSOART00020091544	missense_variant	869	290	K/R	aAg/aGg	deleterious(0)
9	29823048	9:29823048	T	C	ZHX2	ENSOART00020104401	missense_variant	869	290	K/R	aAg/aGg	deleterious(0)
9	29823048	9:29823048	T	C	ZHX2	ENSOART00020106930	missense_variant	869	290	K/R	aAg/aGg	deleterious(0)
9	29823048	9:29823048	T	C	ZHX2	ENSOART00020108970	missense_variant	869	290	K/R	aAg/aGg	deleterious(0)
9	29823048	9:29823048	T	C	ZHX2	ENSOART00020121969	missense_variant	869	290	K/R	aAg/aGg	deleterious(0)
9	29823048	9:29823048	T	C	ZHX2	ENSOART00020131987	missense_variant	869	290	K/R	aAg/aGg	deleterious(0)
9	29823048	9:29823048	T	C	ZHX2	ENSOART00020147470	missense_variant	869	290	K/R	aAg/aGg	deleterious(0)
9	29823048	9:29823048	T	C	ZHX2	ENSOART00020169581	missense_variant	869	290	K/R	aAg/aGg	deleterious(0)
9	29823048	9:29823048	T	C	ZHX2	ENSOART00020169697	missense_variant	869	290	K/R	aAg/aGg	deleterious(0)
9	29823048	9:29823048	T	C	ZHX2	ENSOART00020176370	missense_variant	869	290	K/R	aAg/aGg	deleterious(0)
9	32991922	9:32991922	G	A	PPDPFL	ENSOART00020160340	missense_variant	22	8	G/S	Ggt/Agt	deleterious(0.01)
9	33669514	9:33669514	A	C	SNTG1	ENSOART00020113439	missense_variant	950	317	K/T	aAg/aCg	deleterious(0.05)
9	33669514	9:33669514	A	C	SNTG1	ENSOART00020118047	missense_variant	950	317	K/T	aAg/aCg	deleterious(0.04)
9	34492408	9:34492408	T	G	RB1CC1	ENSOART00020110470	missense_variant	3086	1029	K/T	aAg/aCg	deleterious(0)
9	34492408	9:34492408	T	G	RB1CC1	ENSOART00020132515	missense_variant	3257	1086	K/T	aAg/aCg	deleterious(0)
9	34493197	9:34493197	G	A	RB1CC1	ENSOART00020110470	missense_variant	2297	766	T/M	aCg/aTg	deleterious(0.02)
9	34493197	9:34493197	G	A	RB1CC1	ENSOART00020132515	missense_variant	2468	823	T/M	aCg/aTg	deleterious_low_confidence(0.02)
9	34502586	9:34502586	G	A	RB1CC1	ENSOART00020132515	missense_variant	862	288	R/W	Cgg/Tgg	deleterious(0.01)
9	35003987	9:35003987	A	G	MRPL15	ENSOART00020098273	missense_variant	410	137	Y/C	tAt/tGt	deleterious(0.04)
9	39221119	9:39221119	G	A	RAB2A	ENSOART00020133051	missense_variant	598	200	G/R	Gga/Aga	deleterious_low_confidence(0.02)
9	39221119	9:39221119	G	A	RAB2A	ENSOART00020147837	missense_variant	553	185	G/R	Gga/Aga	deleterious_low_confidence(0.04)
9	39221119	9:39221119	G	A	RAB2A	ENSOART00020157625	missense_variant	625	209	G/R	Gga/Aga	deleterious_low_confidence(0.03)
9	39221125	9:39221125	T	A	RAB2A	ENSOART00020133051	missense_variant	604	202	C/S	Tgc/Agc	deleterious_low_confidence(0)
9	39221125	9:39221125	T	A	RAB2A	ENSOART00020147837	missense_variant	559	187	C/S	Tgc/Agc	deleterious_low_confidence(0)
9	39221125	9:39221125	T	A	RAB2A	ENSOART00020157625	missense_variant	631	211	C/S	Tgc/Agc	deleterious_low_confidence(0)
9	40117261	9:40117261	A	G	ASPH	ENSOART00020149076	missense_variant	157	53	S/P	Tct/Cct	deleterious(0.04)
9	40991130	9:40991130	T	C	GGH	ENSOART00020097858	missense_variant	919	307	I/V	Att/Gtt	deleterious(0.04)
9	42976310	9:42976310	C	T	ARMC1	ENSOART00020100962	missense_variant	454	152	A/T	Gcg/Acg	deleterious(0.02)
9	42976310	9:42976310	C	T	ARMC1	ENSOART00020163657	missense_variant	760	254	A/T	Gcg/Acg	deleterious(0)
9	43680349	9:43680349	G	A	adhfe1	ENSOART00020110774	missense_variant	973	325	V/M	Gtg/Atg	deleterious(0.04)
9	43729453	9:43729453	G	A	VXN	ENSOART00020113095	missense_variant	244	82	G/S	Ggt/Agt	deleterious(0.05)
9	43729453	9:43729453	G	A	VXN	ENSOART00020134105	missense_variant	244	82	G/S	Ggt/Agt	deleterious(0.05)
9	43729453	9:43729453	G	A	VXN	ENSOART00020156941	missense_variant	244	82	G/S	Ggt/Agt	deleterious(0.04)
9	45220769	9:45220769	G	A	PREX2	ENSOART00020111391	missense_variant	4448	1483	R/Q	cGa/cAa	deleterious_low_confidence(0)
9	46517704	9:46517704	A	G	SLCO5A1	ENSOART00020107988	missense_variant	1178	393	M/T	aTg/aCg	deleterious_low_confidence(0.05)
9	56761258	9:56761258	C	T	ZBTB10	ENSOART00020098927	missense_variant	1015	339	P/S	Cca/Tca	deleterious(0.02)
9	56761258	9:56761258	C	T	ZBTB10	ENSOART00020123018	missense_variant	1015	339	P/S	Cca/Tca	deleterious(0.02)
9	56761258	9:56761258	C	T	ZBTB10	ENSOART00020157379	missense_variant	1015	339	P/S	Cca/Tca	deleterious(0.01)
9	57265863	9:57265863	T	C	PAG1	ENSOART00020115141	missense_variant	842	281	E/G	gAa/gGa	deleterious(0.04)
9	57266253	9:57266253	G	A	PAG1	ENSOART00020115141	missense_variant	452	151	T/M	aCg/aTg	deleterious(0.01)
9	57266310	9:57266310	G	A	PAG1	ENSOART00020115141	missense_variant	395	132	P/L	cCg/cTg	deleterious(0.05)
9	60205530	9:60205530	G	A	SLC30A8	ENSOART00020107490	missense_variant	842	281	S/L	tCg/tTg	deleterious(0)
9	60210806	9:60210806	A	G	SLC30A8	ENSOART00020107490	missense_variant	685	229	Y/H	Tat/Cat	deleterious(0.01)
9	60217964	9:60217964	C	G	SLC30A8	ENSOART00020107490	missense_variant	503	168	C/S	tGt/tCt	deleterious(0.01)
9	60218021	9:60218021	C	T	SLC30A8	ENSOART00020107490	missense_variant	446	149	R/H	cGc/cAc	deleterious(0)
9	68040324	9:68040324	C	G	NUDCD1	ENSOART00020089628	missense_variant	406	136	L/V	Ctg/Gtg	deleterious(0.02)
9	68057859	9:68057859	C	T	NUDCD1	ENSOART00020089628	missense_variant	1067	356	T/I	aCa/aTa	deleterious(0.05)
9	70815900	9:70815900	T	A	OXR1	ENSOART00020096818	missense_variant	1990	664	T/S	Act/Tct	deleterious_low_confidence(0.04)
9	70815900	9:70815900	T	A	OXR1	ENSOART00020113066	missense_variant	2050	684	T/S	Act/Tct	deleterious_low_confidence(0.04)
9	70815900	9:70815900	T	A	OXR1	ENSOART00020117683	missense_variant	2071	691	T/S	Act/Tct	deleterious_low_confidence(0.04)
9	70815900	9:70815900	T	A	OXR1	ENSOART00020137111	missense_variant	2074	692	T/S	Act/Tct	deleterious_low_confidence(0.04)
9	73072484	9:73072484	C	T	DPYS	ENSOART00020125886	missense_variant	19	7	L/F	Ctc/Ttc	deleterious_low_confidence(0)
9	73072608	9:73072608	G	A	DPYS	ENSOART00020125886	missense_variant	143	48	G/E	gGg/gAg	deleterious_low_confidence(0)
9	74563860	9:74563860	A	G	AZIN1	ENSOART00020126149	missense_variant	872	291	K/R	aAa/aGa	deleterious(0.02)
9	78455306	9:78455306	G	C	STK3	ENSOART00020166639	missense_variant	341	114	R/P	cGa/cCa	deleterious(0)
9	80966910	9:80966910	C	T	GDF6	ENSOART00020108278	missense_variant	401	134	T/I	aCt/aTt	deleterious(0)
9	83461343	9:83461343	C	T	RBM12B	ENSOART00020146289	missense_variant	1789	597	R/W	Cgg/Tgg	deleterious_low_confidence(0)
9	83461343	9:83461343	C	T	RBM12B	ENSOART00020147547	missense_variant	1789	597	R/W	Cgg/Tgg	deleterious_low_confidence(0)
9	83461343	9:83461343	C	T	RBM12B	ENSOART00020148113	missense_variant	1789	597	R/W	Cgg/Tgg	deleterious_low_confidence(0)
9	83461343	9:83461343	C	T	RBM12B	ENSOART00020169725	missense_variant	1789	597	R/W	Cgg/Tgg	deleterious_low_confidence(0)
9	83489058	9:83489058	G	C	CIBAR1	ENSOART00020164330	missense_variant	292	98	P/A	Cct/Gct	deleterious(0)
9	83491819	9:83491819	C	T	CIBAR1	ENSOART00020164330	missense_variant	92	31	C/Y	tGc/tAc	deleterious(0.01)
9	83639876	9:83639876	G	T	PPIA	ENSOART00020158594	missense_variant	422	141	A/D	gCc/gAc	deleterious_low_confidence(0.01)
9	83639916	9:83639916	C	T	PPIA	ENSOART00020158594	missense_variant	382	128	A/T	Gcc/Acc	deleterious_low_confidence(0)
9	85977297	9:85977297	T	G	SLC26A7	ENSOART00020144897	missense_variant	1957	653	S/R	Agt/Cgt	deleterious(0)
9	89065839	9:89065839	C	T	CPNE3	ENSOART00020082159	missense_variant	1402	468	D/N	Gat/Aat	deleterious_low_confidence(0)
9	89137642	9:89137642	G	A	RMDN1	ENSOART00020121535	missense_variant	340	114	E/K	Gaa/Aaa	deleterious(0.02)
9	89137642	9:89137642	G	A	RMDN1	ENSOART00020147158	missense_variant	340	114	E/K	Gaa/Aaa	deleterious(0.02)
9	89151516	9:89151516	T	A	RMDN1	ENSOART00020121535	missense_variant	857	286	L/Q	cTa/cAa	deleterious(0)
9	89151516	9:89151516	T	A	RMDN1	ENSOART00020147158	missense_variant	767	256	L/Q	cTa/cAa	deleterious(0)
9	89480455	9:89480455	T	C	ATP6V0D2	ENSOART00020121386	missense_variant	406	136	T/A	Acg/Gcg	deleterious(0.01)
9	89971469	9:89971469	G	A	CA2	ENSOART00020103990	missense_variant	194	65	S/L	tCg/tTg	deleterious(0.02)
9	89971469	9:89971469	G	A	CA2	ENSOART00020144655	missense_variant	218	73	S/L	tCg/tTg	deleterious(0.02)
9	90098009	9:90098009	C	T	CA1	ENSOART00020127731	missense_variant	167	56	T/I	aCc/aTc	deleterious(0.02)
9	90103791	9:90103791	G	A	CA1	ENSOART00020127731	missense_variant	436	146	G/S	Ggc/Agc	deleterious(0.03)
9	90363216	9:90363216	C	T	RBIS	ENSOART00020131599	missense_variant	215	72	P/L	cCt/cTt	deleterious(0.03)
9	93916677	9:93916677	C	T	ENPP2	ENSOART00020098052	missense_variant	1903	635	G/S	Ggt/Agt	deleterious_low_confidence(0.05)
10	14471261	10:14471261	G	T	lacc1	ENSOART00020116979	missense_variant	874	292	A/S	Gca/Tca	deleterious(0.01)
10	19162092	10:19162092	T	C	FNDC3A	ENSOART00020091561	missense_variant	2224	742	C/R	Tgc/Cgc	deleterious(0)
10	19162092	10:19162092	T	C	FNDC3A	ENSOART00020131705	missense_variant	2134	712	C/R	Tgc/Cgc	deleterious(0)
10	19162092	10:19162092	T	C	FNDC3A	ENSOART00020174199	missense_variant	2302	768	C/R	Tgc/Cgc	deleterious(0)
10	19374993	10:19374993	G	A	SETDB2	ENSOART00020118561	missense_variant	875	292	C/Y	tGc/tAc	deleterious(0)
10	19374993	10:19374993	G	A	SETDB2	ENSOART00020153616	missense_variant	998	333	C/Y	tGc/tAc	deleterious(0)
10	19381502	10:19381502	T	G	SETDB2	ENSOART00020118561	missense_variant	1732	578	L/V	Ttg/Gtg	deleterious(0.02)
10	19381502	10:19381502	T	G	SETDB2	ENSOART00020153616	missense_variant	1855	619	L/V	Ttg/Gtg	deleterious(0.01)
10	20736793	10:20736793	G	A	RNASEH2B	ENSOART00020147092	missense_variant	766	256	V/I	Gta/Ata	deleterious(0.05)
10	20843763	10:20843763	C	A	C13orf42	ENSOART00020105700	missense_variant	460	154	A/S	Gcc/Tcc	deleterious(0.03)
10	21833235	10:21833235	T	C	NEK3	ENSOART00020153068	missense_variant	410	137	Q/R	cAa/cGa	deleterious(0.02)
10	22042910	10:22042910	G	A	SLC25A15	ENSOART00020168748	missense_variant	608	203	S/L	tCg/tTg	deleterious(0.01)
10	22089465	10:22089465	C	T	MRPS31	ENSOART00020122014	missense_variant	29	10	P/L	cCt/cTt	deleterious(0.01)
10	30091409	10:30091409	A	C	HSPH1	ENSOART00020153527	missense_variant	23	8	Y/S	tAc/tCc	deleterious_low_confidence(0)
10	31719694	10:31719694	G	A	SLC46A3	ENSOART00020096845	missense_variant	46	16	A/T	Gct/Act	deleterious(0.01)
10	32313855	10:32313855	A	G	FLT3	ENSOART00020116130	missense_variant	1741	581	S/G	Agc/Ggc	deleterious(0)
10	52683139	10:52683139	C	T	ACOD1	ENSOART00020103640	missense_variant	436	146	R/C	Cgt/Tgt	deleterious(0.03)
10	53320674	10:53320674	C	T	SCEL	ENSOART00020132534	missense_variant	449	150	T/I	aCc/aTc	deleterious(0.01)
10	53320674	10:53320674	C	T	SCEL	ENSOART00020135942	missense_variant	449	150	T/I	aCc/aTc	deleterious(0)
10	53320674	10:53320674	C	T	SCEL	ENSOART00020153320	missense_variant	449	150	T/I	aCc/aTc	deleterious(0)
10	53343497	10:53343497	C	T	SCEL	ENSOART00020132534	missense_variant	665	222	S/L	tCg/tTg	deleterious(0.01)
10	53343497	10:53343497	C	T	SCEL	ENSOART00020153320	missense_variant	731	244	S/L	tCg/tTg	deleterious(0)
10	53361825	10:53361825	A	C	SCEL	ENSOART00020132534	missense_variant	1097	366	Q/P	cAa/cCa	deleterious(0.01)
10	53361825	10:53361825	A	C	SCEL	ENSOART00020135942	missense_variant	1163	388	Q/P	cAa/cCa	deleterious(0.01)
10	53361825	10:53361825	A	C	SCEL	ENSOART00020153320	missense_variant	1223	408	Q/P	cAa/cCa	deleterious(0.03)
10	53363542	10:53363542	T	C	SCEL	ENSOART00020153320	missense_variant	1307	436	V/A	gTg/gCg	deleterious(0.01)
10	53488217	10:53488217	T	G	SLAIN1	ENSOART00020104106	missense_variant	1708	570	S/A	Tcc/Gcc	deleterious(0.04)
10	53488217	10:53488217	T	G	SLAIN1	ENSOART00020104606	missense_variant	367	123	S/A	Tcc/Gcc	deleterious(0.04)
10	53488217	10:53488217	T	G	SLAIN1	ENSOART00020111695	missense_variant	1558	520	S/A	Tcc/Gcc	deleterious(0.04)
10	69586166	10:69586166	C	T	DCT	ENSOART00020137482	missense_variant	605	202	R/H	cGc/cAc	deleterious(0.03)
10	69597794	10:69597794	G	A	DCT	ENSOART00020137482	missense_variant	163	55	R/W	Cgg/Tgg	deleterious(0.03)
10	70376883	10:70376883	G	T	ABCC4	ENSOART00020141243	missense_variant	9	3	Q/H	caG/caT	deleterious_low_confidence(0.01)
10	70376883	10:70376883	G	T	ABCC4	ENSOART00020171350	missense_variant	9	3	Q/H	caG/caT	deleterious_low_confidence(0.02)
10	70458668	10:70458668	A	C	ABCC4	ENSOART00020088499	missense_variant	218	73	D/A	gAt/gCt	deleterious_low_confidence(0)
10	70458668	10:70458668	A	C	ABCC4	ENSOART00020141243	missense_variant	233	78	D/A	gAt/gCt	deleterious_low_confidence(0)
10	70458668	10:70458668	A	C	ABCC4	ENSOART00020171350	missense_variant	344	115	D/A	gAt/gCt	deleterious_low_confidence(0)
10	70458791	10:70458791	T	C	ABCC4	ENSOART00020088499	missense_variant	341	114	F/S	tTc/tCc	deleterious_low_confidence(0.01)
10	70458791	10:70458791	T	C	ABCC4	ENSOART00020141243	missense_variant	356	119	F/S	tTc/tCc	deleterious_low_confidence(0.01)
10	70458791	10:70458791	T	C	ABCC4	ENSOART00020171350	missense_variant	467	156	F/S	tTc/tCc	deleterious_low_confidence(0.01)
10	70458800	10:70458800	T	C	ABCC4	ENSOART00020088499	missense_variant	350	117	V/A	gTt/gCt	deleterious_low_confidence(0.01)
10	70458800	10:70458800	T	C	ABCC4	ENSOART00020141243	missense_variant	365	122	V/A	gTt/gCt	deleterious_low_confidence(0.01)
10	70458800	10:70458800	T	C	ABCC4	ENSOART00020171350	missense_variant	476	159	V/A	gTt/gCt	deleterious_low_confidence(0.01)
10	70475509	10:70475509	G	A	ABCC4	ENSOART00020088499	missense_variant	598	200	A/T	Gca/Aca	deleterious_low_confidence(0)
10	70475509	10:70475509	G	A	ABCC4	ENSOART00020134978	missense_variant	499	167	A/T	Gca/Aca	deleterious_low_confidence(0)
10	70475509	10:70475509	G	A	ABCC4	ENSOART00020141243	missense_variant	613	205	A/T	Gca/Aca	deleterious_low_confidence(0)
10	70475509	10:70475509	G	A	ABCC4	ENSOART00020171350	missense_variant	724	242	A/T	Gca/Aca	deleterious_low_confidence(0.01)
10	70475540	10:70475540	G	T	ABCC4	ENSOART00020088499	missense_variant	629	210	S/I	aGc/aTc	deleterious_low_confidence(0.01)
10	70475540	10:70475540	G	T	ABCC4	ENSOART00020134978	missense_variant	530	177	S/I	aGc/aTc	deleterious_low_confidence(0.01)
10	70475540	10:70475540	G	T	ABCC4	ENSOART00020141243	missense_variant	644	215	S/I	aGc/aTc	deleterious_low_confidence(0.01)
10	70475540	10:70475540	G	T	ABCC4	ENSOART00020171350	missense_variant	755	252	S/I	aGc/aTc	deleterious_low_confidence(0.01)
10	70478061	10:70478061	G	T	ABCC4	ENSOART00020088499	missense_variant	853	285	A/S	Gca/Tca	deleterious_low_confidence(0.03)
10	70478061	10:70478061	G	T	ABCC4	ENSOART00020134978	missense_variant	754	252	A/S	Gca/Tca	deleterious_low_confidence(0.02)
10	70478061	10:70478061	G	T	ABCC4	ENSOART00020141243	missense_variant	868	290	A/S	Gca/Tca	deleterious_low_confidence(0.03)
10	70478061	10:70478061	G	T	ABCC4	ENSOART00020171350	missense_variant	979	327	A/S	Gca/Tca	deleterious_low_confidence(0.03)
10	70557523	10:70557523	T	C	ABCC4	ENSOART00020088499	missense_variant	1688	563	L/P	cTa/cCa	deleterious_low_confidence(0)
10	70557523	10:70557523	T	C	ABCC4	ENSOART00020134978	missense_variant	1589	530	L/P	cTa/cCa	deleterious_low_confidence(0)
10	70557523	10:70557523	T	C	ABCC4	ENSOART00020141243	missense_variant	1703	568	L/P	cTa/cCa	deleterious_low_confidence(0)
10	70557523	10:70557523	T	C	ABCC4	ENSOART00020171350	missense_variant	1814	605	L/P	cTa/cCa	deleterious_low_confidence(0)
10	70564911	10:70564911	T	G	ABCC4	ENSOART00020088499	missense_variant	1864	622	S/A	Tct/Gct	deleterious_low_confidence(0.01)
10	70564911	10:70564911	T	G	ABCC4	ENSOART00020134978	missense_variant	1765	589	S/A	Tct/Gct	deleterious_low_confidence(0.01)
10	70564911	10:70564911	T	G	ABCC4	ENSOART00020141243	missense_variant	1879	627	S/A	Tct/Gct	deleterious_low_confidence(0.01)
10	70564911	10:70564911	T	G	ABCC4	ENSOART00020171350	missense_variant	1990	664	S/A	Tct/Gct	deleterious_low_confidence(0.01)
10	70607961	10:70607961	T	G	ABCC4	ENSOART00020088499	missense_variant	2577	859	F/L	ttT/ttG	deleterious_low_confidence(0.01)
10	70607961	10:70607961	T	G	ABCC4	ENSOART00020134978	missense_variant	2478	826	F/L	ttT/ttG	deleterious_low_confidence(0.01)
10	70607961	10:70607961	T	G	ABCC4	ENSOART00020141243	missense_variant	2592	864	F/L	ttT/ttG	deleterious_low_confidence(0.01)
10	70607961	10:70607961	T	G	ABCC4	ENSOART00020171350	missense_variant	2703	901	F/L	ttT/ttG	deleterious_low_confidence(0.01)
10	70608048	10:70608048	C	A	ABCC4	ENSOART00020088499	missense_variant	2664	888	H/Q	caC/caA	deleterious_low_confidence(0.02)
10	70608048	10:70608048	C	A	ABCC4	ENSOART00020134978	missense_variant	2565	855	H/Q	caC/caA	deleterious_low_confidence(0.01)
10	70608048	10:70608048	C	A	ABCC4	ENSOART00020141243	missense_variant	2679	893	H/Q	caC/caA	deleterious_low_confidence(0.02)
10	70608048	10:70608048	C	A	ABCC4	ENSOART00020171350	missense_variant	2790	930	H/Q	caC/caA	deleterious_low_confidence(0.02)
10	70610443	10:70610443	T	G	ABCC4	ENSOART00020088499	missense_variant	2810	937	V/G	gTt/gGt	deleterious_low_confidence(0)
10	70610443	10:70610443	T	G	ABCC4	ENSOART00020134978	missense_variant	2711	904	V/G	gTt/gGt	deleterious_low_confidence(0)
10	70610443	10:70610443	T	G	ABCC4	ENSOART00020141243	missense_variant	2825	942	V/G	gTt/gGt	deleterious_low_confidence(0)
10	70610443	10:70610443	T	G	ABCC4	ENSOART00020171350	missense_variant	2936	979	V/G	gTt/gGt	deleterious_low_confidence(0)
10	70610472	10:70610472	G	A	ABCC4	ENSOART00020088499	missense_variant	2839	947	V/I	Gtc/Atc	deleterious_low_confidence(0.05)
10	70610472	10:70610472	G	A	ABCC4	ENSOART00020134978	missense_variant	2740	914	V/I	Gtc/Atc	deleterious_low_confidence(0.03)
10	70610472	10:70610472	G	A	ABCC4	ENSOART00020141243	missense_variant	2854	952	V/I	Gtc/Atc	deleterious_low_confidence(0.04)
10	70610472	10:70610472	G	A	ABCC4	ENSOART00020171350	missense_variant	2965	989	V/I	Gtc/Atc	deleterious_low_confidence(0.05)
10	70610477	10:70610477	G	A	ABCC4	ENSOART00020088499	missense_variant	2844	948	M/I	atG/atA	deleterious_low_confidence(0.05)
10	70610477	10:70610477	G	A	ABCC4	ENSOART00020134978	missense_variant	2745	915	M/I	atG/atA	deleterious_low_confidence(0.05)
10	70610477	10:70610477	G	A	ABCC4	ENSOART00020141243	missense_variant	2859	953	M/I	atG/atA	deleterious_low_confidence(0.05)
10	70610477	10:70610477	G	A	ABCC4	ENSOART00020171350	missense_variant	2970	990	M/I	atG/atA	deleterious_low_confidence(0.05)
10	70611604	10:70611604	C	T	ABCC4	ENSOART00020088499	missense_variant	2924	975	T/I	aCa/aTa	deleterious_low_confidence(0.03)
10	70611604	10:70611604	C	T	ABCC4	ENSOART00020134978	missense_variant	2825	942	T/I	aCa/aTa	deleterious_low_confidence(0.03)
10	70611604	10:70611604	C	T	ABCC4	ENSOART00020141243	missense_variant	2939	980	T/I	aCa/aTa	deleterious_low_confidence(0.03)
10	70611604	10:70611604	C	T	ABCC4	ENSOART00020171350	missense_variant	3050	1017	T/I	aCa/aTa	deleterious_low_confidence(0.03)
10	70611622	10:70611622	C	G	ABCC4	ENSOART00020088499	missense_variant	2942	981	A/G	gCa/gGa	deleterious_low_confidence(0.02)
10	70611622	10:70611622	C	G	ABCC4	ENSOART00020134978	missense_variant	2843	948	A/G	gCa/gGa	deleterious_low_confidence(0.02)
10	70611622	10:70611622	C	G	ABCC4	ENSOART00020141243	missense_variant	2957	986	A/G	gCa/gGa	deleterious_low_confidence(0.02)
10	70611622	10:70611622	C	G	ABCC4	ENSOART00020171350	missense_variant	3068	1023	A/G	gCa/gGa	deleterious_low_confidence(0.02)
10	70611652	10:70611652	C	T	ABCC4	ENSOART00020171350	missense_variant	3098	1033	P/L	cCa/cTa	deleterious_low_confidence(0.04)
10	70638609	10:70638609	C	T	ABCC4	ENSOART00020088499	missense_variant	3500	1167	P/L	cCa/cTa	deleterious_low_confidence(0.02)
10	70638609	10:70638609	C	T	ABCC4	ENSOART00020134978	missense_variant	3401	1134	P/L	cCa/cTa	deleterious_low_confidence(0.02)
10	70638609	10:70638609	C	T	ABCC4	ENSOART00020141243	missense_variant	3515	1172	P/L	cCa/cTa	deleterious_low_confidence(0.02)
10	70638609	10:70638609	C	T	ABCC4	ENSOART00020171350	missense_variant	3626	1209	P/L	cCa/cTa	deleterious_low_confidence(0.02)
10	70639253	10:70639253	C	T	ABCC4	ENSOART00020088499	missense_variant	3563	1188	T/I	aCc/aTc	deleterious_low_confidence(0.03)
10	70639253	10:70639253	C	T	ABCC4	ENSOART00020134978	missense_variant	3464	1155	T/I	aCc/aTc	deleterious_low_confidence(0.02)
10	70639253	10:70639253	C	T	ABCC4	ENSOART00020141243	missense_variant	3578	1193	T/I	aCc/aTc	deleterious_low_confidence(0.03)
10	70639253	10:70639253	C	T	ABCC4	ENSOART00020171350	missense_variant	3689	1230	T/I	aCc/aTc	deleterious_low_confidence(0.03)
10	70644894	10:70644894	T	C	ABCC4	ENSOART00020134978	missense_variant	3671	1224	F/S	tTc/tCc	deleterious_low_confidence(0.03)
10	70644957	10:70644957	C	T	ABCC4	ENSOART00020088499	missense_variant	3833	1278	T/I	aCt/aTt	deleterious_low_confidence(0)
10	70644957	10:70644957	C	T	ABCC4	ENSOART00020134978	missense_variant	3734	1245	T/I	aCt/aTt	deleterious_low_confidence(0)
10	70644957	10:70644957	C	T	ABCC4	ENSOART00020141243	missense_variant	3848	1283	T/I	aCt/aTt	deleterious_low_confidence(0)
10	70644957	10:70644957	C	T	ABCC4	ENSOART00020171350	missense_variant	3959	1320	T/I	aCt/aTt	deleterious_low_confidence(0)
10	75960458	10:75960458	C	A	CLYBL	ENSOART00020109878	missense_variant	370	124	L/M	Ctg/Atg	deleterious(0.05)
10	75960458	10:75960458	C	A	CLYBL	ENSOART00020175135	missense_variant	370	124	L/M	Ctg/Atg	deleterious(0.02)
10	76520073	10:76520073	C	T	GGACT	ENSOART00020087865	missense_variant	82	28	V/M	Gtg/Atg	deleterious(0.01)
10	76828782	10:76828782	G	A	HINT1	ENSOART00020097825	missense_variant	370	124	P/S	Cct/Tct	deleterious_low_confidence(0.01)
10	76829121	10:76829121	T	C	HINT1	ENSOART00020097825	missense_variant	31	11	I/V	Atc/Gtc	deleterious_low_confidence(0.03)
10	76922956	10:76922956	C	T	NALCN	ENSOART00020086677	missense_variant	4955	1652	G/E	gGg/gAg	deleterious_low_confidence(0.02)
10	76923004	10:76923004	G	A	NALCN	ENSOART00020086677	missense_variant&splice_region_variant	4907	1636	S/F	tCt/tTt	deleterious_low_confidence(0.01)
10	78279184	10:78279184	G	A	METTL21C	ENSOART00020115959	missense_variant	34	12	R/W	Cgg/Tgg	deleterious(0.03)
10	78390117	10:78390117	C	T		ENSOART00020176133	missense_variant	416	139	A/V	gCg/gTg	deleterious(0.02)
10	84030489	10:84030489	A	G	IRS2	ENSOART00020145643	missense_variant	3439	1147	S/P	Tcc/Ccc	deleterious(0)
10	85712800	10:85712800	G	A	ATP11A	ENSOART00020087226	missense_variant	2210	737	R/H	cGc/cAc	deleterious_low_confidence(0.02)
10	85712808	10:85712808	G	C	ATP11A	ENSOART00020087226	missense_variant	2218	740	A/P	Gcc/Ccc	deleterious_low_confidence(0.01)
10	85772737	10:85772737	C	T	MCF2L	ENSOART00020153438	missense_variant	476	159	A/V	gCg/gTg	deleterious_low_confidence(0)
10	85772830	10:85772830	C	T	MCF2L	ENSOART00020153438	missense_variant	569	190	P/L	cCg/cTg	deleterious_low_confidence(0)
12	1335054	12:1335054	C	T	LAX1	ENSOART00020126853	missense_variant	800	267	S/L	tCg/tTg	deleterious(0.03)
12	2124307	12:2124307	C	T	MDM4	ENSOART00020103420	missense_variant	374	125	S/F	tCc/tTc	deleterious_low_confidence(0.01)
12	2132986	12:2132986	A	G	MDM4	ENSOART00020087089	missense_variant	713	238	K/R	aAa/aGa	deleterious(0.04)
12	2132986	12:2132986	A	G	MDM4	ENSOART00020127267	missense_variant	569	190	K/R	aAa/aGa	deleterious(0.03)
12	2132986	12:2132986	A	G	MDM4	ENSOART00020146293	missense_variant	194	65	K/R	aAa/aGa	deleterious(0.03)
12	2132986	12:2132986	A	G	MDM4	ENSOART00020174585	missense_variant	863	288	K/R	aAa/aGa	deleterious(0.03)
12	2687749	12:2687749	G	A	CNTN2	ENSOART00020111032	missense_variant	185	62	R/H	cGt/cAt	deleterious(0.04)
12	2809359	12:2809359	C	T	DSTYK	ENSOART00020129753	missense_variant	1069	357	A/T	Gca/Aca	deleterious(0.03)
12	2809359	12:2809359	C	T	DSTYK	ENSOART00020138801	missense_variant	1069	357	A/T	Gca/Aca	deleterious(0.03)
12	4109594	12:4109594	T	C	RASSF5	ENSOART00020112927	start_lost	2	1	M/T	aTg/aCg	deleterious_low_confidence(0)
12	4109594	12:4109594	T	C	RASSF5	ENSOART00020162178	start_lost	2	1	M/T	aTg/aCg	deleterious_low_confidence(0)
12	5017092	12:5017092	G	A		ENSOART00020177053	missense_variant&splice_region_variant	433	145	V/I	Gta/Ata	deleterious(0.01)
12	5122386	12:5122386	G	C	CD55	ENSOART00020125742	missense_variant	22	8	A/P	Gcc/Ccc	deleterious_low_confidence(0.01)
12	5288329	12:5288329	G	A	CR2	ENSOART00020105070	missense_variant	890	297	R/Q	cGa/cAa	deleterious(0.02)
12	5288329	12:5288329	G	A	CR2	ENSOART00020119524	missense_variant	890	297	R/Q	cGa/cAa	deleterious(0.03)
12	5288329	12:5288329	G	A	CR2	ENSOART00020155254	missense_variant	2021	674	R/Q	cGa/cAa	deleterious(0.03)
12	5295318	12:5295318	C	A	CR2	ENSOART00020105070	missense_variant	1681	561	P/T	Cca/Aca	deleterious(0.01)
12	5295318	12:5295318	C	A	CR2	ENSOART00020119524	missense_variant	1681	561	P/T	Cca/Aca	deleterious(0.01)
12	5295318	12:5295318	C	A	CR2	ENSOART00020155254	missense_variant	2812	938	P/T	Cca/Aca	deleterious(0.02)
12	5655855	12:5655855	T	A	CFH	ENSOART00020108868	missense_variant&splice_region_variant	3513	1171	L/F	ttA/ttT	deleterious(0.01)
12	5655855	12:5655855	T	A	CFH	ENSOART00020175630	missense_variant&splice_region_variant	3501	1167	L/F	ttA/ttT	deleterious(0.01)
12	5683690	12:5683690	A	G	CFH	ENSOART00020108868	missense_variant	2578	860	S/P	Tca/Cca	deleterious(0.02)
12	5767662	12:5767662	C	A	CFH	ENSOART00020175630	missense_variant	2851	951	D/Y	Gac/Tac	deleterious(0)
12	5787546	12:5787546	G	A	CFH	ENSOART00020108868	missense_variant	1859	620	T/M	aCg/aTg	deleterious(0.01)
12	5787546	12:5787546	G	A	CFH	ENSOART00020175630	missense_variant	1859	620	T/M	aCg/aTg	deleterious(0.01)
12	20152223	12:20152223	C	T	GPATCH2	ENSOART00020116413	missense_variant	1360	454	G/S	Ggc/Agc	deleterious(0.01)
12	20152223	12:20152223	C	T	GPATCH2	ENSOART00020153694	missense_variant	1471	491	G/S	Ggc/Agc	deleterious(0.01)
12	20974086	12:20974086	C	T	RRP15	ENSOART00020131514	missense_variant	46	16	R/C	Cgc/Tgc	deleterious_low_confidence(0.01)
12	25290647	12:25290647	C	T	TAF1A	ENSOART00020097443	missense_variant	884	295	S/N	aGt/aAt	deleterious(0.04)
12	26859493	12:26859493	G	T	PPIF	ENSOART00020083052	missense_variant	367	123	D/Y	Gat/Tat	deleterious_low_confidence(0)
12	26859493	12:26859493	G	T	PPIF	ENSOART00020086045	missense_variant	367	123	D/Y	Gat/Tat	deleterious_low_confidence(0)
12	26859493	12:26859493	G	T	PPIF	ENSOART00020105991	missense_variant	367	123	D/Y	Gat/Tat	deleterious_low_confidence(0)
12	26859493	12:26859493	G	T	PPIF	ENSOART00020113882	missense_variant	367	123	D/Y	Gat/Tat	deleterious_low_confidence(0)
12	26859493	12:26859493	G	T	PPIF	ENSOART00020139404	missense_variant	367	123	D/Y	Gat/Tat	deleterious_low_confidence(0)
12	26859493	12:26859493	G	T	PPIF	ENSOART00020143187	missense_variant	367	123	D/Y	Gat/Tat	deleterious_low_confidence(0)
12	26859493	12:26859493	G	T	PPIF	ENSOART00020161905	missense_variant	367	123	D/Y	Gat/Tat	deleterious_low_confidence(0)
12	28202940	12:28202940	T	C	Lefty2	ENSOART00020148102	missense_variant	127	43	M/V	Atg/Gtg	deleterious(0.05)
12	28202991	12:28202991	G	A	Lefty2	ENSOART00020148102	missense_variant	76	26	R/W	Cgg/Tgg	deleterious(0.02)
12	28251887	12:28251887	G	A	Lefty2	ENSOART00020091468	missense_variant	1052	351	T/M	aCg/aTg	deleterious(0)
12	28660536	12:28660536	G	A	PARP1	ENSOART00020084467	missense_variant	2806	936	H/Y	Cac/Tac	deleterious(0.03)
12	30925097	12:30925097	G	A	KIF26B	ENSOART00020120161	missense_variant	5912	1971	A/V	gCg/gTg	deleterious_low_confidence(0.01)
12	30938553	12:30938553	C	A	KIF26B	ENSOART00020120161	missense_variant	5467	1823	G/W	Ggg/Tgg	deleterious_low_confidence(0)
12	30940925	12:30940925	C	T	KIF26B	ENSOART00020120161	missense_variant	3095	1032	S/N	aGc/aAc	deleterious_low_confidence(0.04)
12	31011839	12:31011839	G	A	KIF26B	ENSOART00020120161	missense_variant	1385	462	T/M	aCg/aTg	deleterious_low_confidence(0.02)
12	33070512	12:33070512	G	A	SDCCAG8	ENSOART00020084017	missense_variant	1312	438	L/F	Ctt/Ttt	deleterious(0)
12	33106323	12:33106323	A	C	SDCCAG8	ENSOART00020084017	missense_variant	754	252	L/V	Tta/Gta	deleterious(0)
12	34122570	12:34122570	C	T	PLD5	ENSOART00020114698	missense_variant&splice_region_variant	1418	473	A/V	gCg/gTg	deleterious_low_confidence(0.03)
12	34434303	12:34434303	T	C	CHML	ENSOART00020105028	missense_variant	310	104	Y/H	Tat/Cat	deleterious(0.05)
12	34434303	12:34434303	T	C	CHML	ENSOART00020145038	missense_variant	310	104	Y/H	Tat/Cat	deleterious(0.05)
12	35181105	12:35181105	G	A	EIF3J	ENSOART00020124351	missense_variant	419	140	P/L	cCa/cTa	deleterious_low_confidence(0)
12	35181127	12:35181127	T	C	EIF3J	ENSOART00020124351	missense_variant	397	133	K/E	Aag/Gag	deleterious_low_confidence(0.02)
12	35181483	12:35181483	A	G	EIF3J	ENSOART00020124351	missense_variant	41	14	M/T	aTg/aCg	deleterious_low_confidence(0.01)
12	36353746	12:36353746	C	G	CCDC181	ENSOART00020167712	missense_variant	107	36	S/T	aGc/aCc	deleterious(0.04)
12	36729250	12:36729250	G	A	METTL18	ENSOART00020169077	missense_variant	1103	368	T/I	aCt/aTt	deleterious(0.04)
12	37989645	12:37989645	T	C		ENSOART00020086104	missense_variant	1025	342	I/T	aTc/aCc	deleterious(0.05)
12	38036213	12:38036213	C	T	FMO2	ENSOART00020111379	missense_variant	76	26	L/F	Ctc/Ttc	deleterious(0)
12	40175727	12:40175727	T	C	elob	ENSOART00020120619	missense_variant	92	31	V/A	gTc/gCc	deleterious(0.01)
12	40175922	12:40175922	C	A	elob	ENSOART00020120619	missense_variant	287	96	P/Q	cCa/cAa	deleterious(0.01)
12	40591048	12:40591048	C	T	VPS13D	ENSOART00020150485	missense_variant	11114	3705	R/H	cGt/cAt	deleterious_low_confidence(0.03)
12	40599557	12:40599557	T	G	VPS13D	ENSOART00020150485	missense_variant	10822	3608	T/P	Aca/Cca	deleterious_low_confidence(0)
12	40603857	12:40603857	A	C	VPS13D	ENSOART00020150485	missense_variant	10566	3522	F/L	ttT/ttG	deleterious_low_confidence(0.01)
12	40641330	12:40641330	C	T	VPS13D	ENSOART00020150485	missense_variant	8351	2784	R/H	cGt/cAt	deleterious_low_confidence(0)
12	40707744	12:40707744	G	A	VPS13D	ENSOART00020150485	missense_variant	1076	359	T/M	aCg/aTg	deleterious_low_confidence(0.01)
12	41796909	12:41796909	C	T	EXOSC10	ENSOART00020110016	missense_variant	1213	405	H/Y	Cac/Tac	deleterious_low_confidence(0.03)
12	42504097	12:42504097	C	T	KIF1B	ENSOART00020137909	missense_variant	2609	870	S/N	aGt/aAt	deleterious_low_confidence(0.01)
12	42871564	12:42871564	A	C	LZIC	ENSOART00020174356	missense_variant	352	118	M/L	Atg/Ctg	deleterious(0.03)
12	46252613	12:46252613	T	C	PLEKHG5	ENSOART00020122769	missense_variant	2185	729	Y/H	Tac/Cac	deleterious_low_confidence(0.05)
12	48723212	12:48723212	G	A	TP73	ENSOART00020102964	missense_variant	839	280	T/M	aCg/aTg	deleterious_low_confidence(0.03)
12	48723212	12:48723212	G	A	TP73	ENSOART00020145127	missense_variant	839	280	T/M	aCg/aTg	deleterious_low_confidence(0.04)
12	48723212	12:48723212	G	A	TP73	ENSOART00020146145	missense_variant	839	280	T/M	aCg/aTg	deleterious_low_confidence(0.04)
12	48723212	12:48723212	G	A	TP73	ENSOART00020171720	missense_variant	689	230	T/M	aCg/aTg	deleterious_low_confidence(0.04)
12	49687245	12:49687245	C	T	PLCH2	ENSOART00020152879	missense_variant	929	310	R/Q	cGg/cAg	deleterious_low_confidence(0)
12	50230887	12:50230887	C	A	GNB1	ENSOART00020103339	missense_variant	558	186	D/E	gaC/gaA	deleterious_low_confidence(0)
12	50231810	12:50231810	G	A	GNB1	ENSOART00020103339	missense_variant	767	256	R/H	cGt/cAt	deleterious_low_confidence(0)
12	50749423	12:50749423	G	A	AGRN	ENSOART00020151645	missense_variant	3035	1012	P/L	cCc/cTc	deleterious(0.01)
12	51320255	12:51320255	C	T	CASP9	ENSOART00020104066	missense_variant	628	210	R/C	Cgt/Tgt	deleterious(0.02)
12	51326237	12:51326237	C	T	CASP9	ENSOART00020104066	missense_variant	1123	375	P/S	Ccc/Tcc	deleterious(0.03)
12	51326922	12:51326922	C	T	CASP9	ENSOART00020104066	missense_variant	1193	398	S/F	tCc/tTc	deleterious(0)
12	51329067	12:51329067	A	C	CASP9	ENSOART00020104066	missense_variant	1352	451	K/T	aAa/aCa	deleterious(0)
12	53861868	12:53861868	G	A		ENSOART00020087203	missense_variant	1226	409	R/H	cGt/cAt	deleterious(0.01)
12	53861868	12:53861868	G	A		ENSOART00020131625	missense_variant	1226	409	R/H	cGt/cAt	deleterious(0.01)
12	54442314	12:54442314	C	T	TRIM16	ENSOART00020146904	missense_variant	325	109	V/M	Gtg/Atg	deleterious(0.01)
12	54567624	12:54567624	G	A	DARS2	ENSOART00020115816	missense_variant	1112	371	R/H	cGt/cAt	deleterious(0.01)
12	55711259	12:55711259	G	A	TNN	ENSOART00020169788	missense_variant	2227	743	A/T	Gct/Act	deleterious(0.02)
12	57928968	12:57928968	A	C	BRINP2	ENSOART00020160773	missense_variant&splice_region_variant	777	259	L/F	ttA/ttC	deleterious(0)
12	58746300	12:58746300	C	G	SEC16B	ENSOART00020173696	missense_variant	2653	885	A/P	Gca/Cca	deleterious(0.02)
12	58772037	12:58772037	G	A	SEC16B	ENSOART00020173696	missense_variant	1270	424	R/W	Cgg/Tgg	deleterious(0.03)
12	58861318	12:58861318	T	C	Cryzl2	ENSOART00020130724	missense_variant	301	101	M/V	Atg/Gtg	deleterious(0.04)
12	59622785	12:59622785	A	G	RALGPS2	ENSOART00020090323	missense_variant	454	152	I/V	Att/Gtt	deleterious_low_confidence(0)
12	59692755	12:59692755	C	T	RALGPS2	ENSOART00020090323	missense_variant	1520	507	P/L	cCg/cTg	deleterious_low_confidence(0.03)
12	60249952	12:60249952	C	T	TDRD5	ENSOART00020140002	missense_variant	1124	375	A/V	gCa/gTa	deleterious(0.02)
12	60251042	12:60251042	G	A	TDRD5	ENSOART00020112033	missense_variant	1165	389	V/M	Gtg/Atg	deleterious(0.04)
12	60525374	12:60525374	C	T	TOR1AIP1	ENSOART00020087115	missense_variant	1556	519	A/V	gCc/gTc	deleterious(0.01)
12	60525374	12:60525374	C	T	TOR1AIP1	ENSOART00020103352	missense_variant	1523	508	A/V	gCc/gTc	deleterious(0.01)
12	60525374	12:60525374	C	T	TOR1AIP1	ENSOART00020111536	missense_variant	1601	534	A/V	gCc/gTc	deleterious(0.01)
12	60852835	12:60852835	G	A	LHX3	ENSOART00020125259	missense_variant	832	278	G/R	Ggg/Agg	deleterious(0.01)
12	60868653	12:60868653	G	A	ACBD6	ENSOART00020134155	missense_variant	755	252	T/M	aCg/aTg	deleterious(0.03)
12	61404154	12:61404154	C	T	XPR1	ENSOART00020112414	missense_variant	1547	516	S/F	tCc/tTc	deleterious(0.01)
12	62914840	12:62914840	T	C	GLUL	ENSOART00020160197	missense_variant	953	318	N/S	aAc/aGc	deleterious_low_confidence(0.02)
12	62931250	12:62931250	G	A	TEDDM1	ENSOART00020173924	missense_variant	367	123	R/C	Cgc/Tgc	deleterious(0)
12	63430817	12:63430817	G	A	SHCBP1L	ENSOART00020113686	missense_variant	32	11	A/V	gCg/gTg	deleterious_low_confidence(0.01)
12	63790692	12:63790692	C	T	NMNAT2	ENSOART00020150199	missense_variant	4	2	E/K	Gaa/Aaa	deleterious_low_confidence(0)
12	66878212	12:66878212	C	G	TPR	ENSOART00020146839	missense_variant	3996	1332	Q/H	caG/caC	deleterious(0)
12	67819380	12:67819380	A	T	KCNK2	ENSOART00020089304	missense_variant	1204	402	Y/N	Tat/Aat	deleterious_low_confidence(0)
12	67819380	12:67819380	A	T	KCNK2	ENSOART00020135724	missense_variant	1216	406	Y/N	Tat/Aat	deleterious_low_confidence(0.01)
12	70237032	12:70237032	C	G	TRADD	ENSOART00020176594	missense_variant	61	21	D/H	Gac/Cac	deleterious(0.03)
12	71503851	12:71503851	C	T	TRAF5	ENSOART00020119616	missense_variant	182	61	C/Y	tGt/tAt	deleterious_low_confidence(0)
12	75212094	12:75212094	G	T		ENSOART00020109670	missense_variant	474	158	F/L	ttC/ttA	deleterious(0.01)
12	75234542	12:75234542	C	A		ENSOART00020109670	missense_variant	55	19	A/S	Gct/Tct	deleterious(0.04)
[truncated: 1,035 more rows]

## Sheet: Table S5
Supplementary Table S5. Genetic diversity of the 6 sheep breeds used in this study
Breed	Code	Sample Size	HO (Mean±SD)	HE (Mean±SD)	π (Mean±SD)	FROH (Mean±SD)
Dorset sheep	DOR	20	0.3229 ± 0.0047	0.3034 ± 0.0001	0.0029 ± 0.00014	0.1254 ± 0.0321
Merino sheep	MER	20	0.2803 ± 0.0055	0.2817 ± 0.0002	0.0033 ± 0.00014	0.0782 ± 0.0333
Hu sheep	HUS	20	0.2871 ± 0.0194	0.3034 ± 0.0003	0.0031 ± 0.00007	0.0460 ± 0.0048
Tan sheep	TAN	10	0.3047 ± 0.0103	0.2982 ± 0.0003	0.0028 ± 0.00013	0.0609 ± 0.0498
Small-tailed Han sheep	STH	10	0.2874 ± 0.0120	0.2871 ± 0.0002	0.0034 ± 0.00003	0.0373 ± 0.0087
Wadi sheep	WAD	30	0.2641 ± 0.0143	0.2686 ± 0.0002	0.0032 ± 0.00011	0.0468 ± 0.0461

## Sheet: Table S6
Supplementary Table S6. A summary of genes from FST in WAD
Chromosome	Starting position	Ending position	FST	Gene
1	166375001	166425000	0.0645961	ABI3BP
1	166200001	166250000	0.0805487	ABI3BP
1	105225001	105275000	0.0714674	ADAM15
1	100550001	100600000	0.0728015	ADAMTSL4
1	100575001	100625000	0.0805973	ADAMTSL4
1	265750001	265800000	0.0615638	ADARB1
1	55450001	55500000	0.0678901	ADGRL4
1	55475001	55525000	0.0783583	ADGRL4
1	55425001	55475000	0.0810992	ADGRL4
1	55300001	55350000	0.0921973	ADGRL4
1	55500001	55550000	0.0941454	ADGRL4
1	55325001	55375000	0.0964004	ADGRL4
1	240275001	240325000	0.0597322	AGTR1
1	240375001	240425000	0.0700286	AGTR1
1	240325001	240375000	0.0882439	AGTR1
1	240350001	240400000	0.118599	AGTR1
1	255600001	255650000	0.0742445	AMOTL2
1	46100001	46150000	0.0665338	ANKRD13C
1	46025001	46075000	0.0813297	ANKRD13C
1	46050001	46100000	0.098542	ANKRD13C
1	46075001	46125000	0.102955	ANKRD13C
1	112650001	112700000	0.0988459	APOA2
1	113375001	113425000	0.0599493	ATF6
1	113325001	113375000	0.0726938	ATF6
1	204950001	205000000	0.0777648	ATP11B
1	204975001	205025000	0.0785341	ATP11B
1	194900001	194950000	0.0619892	ATP13A5
1	194850001	194900000	0.0661415	ATP13A5
1	194875001	194925000	0.0989342	ATP13A5
1	247075001	247125000	0.0753209	ATR
1	247050001	247100000	0.0875031	ATR
1	173200001	173250000	0.0616103	BBX
1	173475001	173525000	0.0642686	BBX
1	222025001	222075000	0.0802164	BCHE
1	222000001	222050000	0.0926553	BCHE
1	222225001	222275000	0.0945287	BCHE
1	222275001	222325000	0.115894	BCHE
1	222250001	222300000	0.1292	BCHE
1	200375001	200425000	0.0752224	BCL6
1	256575001	256625000	0.0690826	BFSP2
1	256600001	256650000	0.0728197	BFSP2
1	19500001	19550000	0.0643661	BTBD19
1	113900001	113950000	0.06006	C1H1orf226
1	202850001	202900000	0.0654107	C1H3orf70
1	26750001	26800000	0.0791004	CC2D1B
1	17125001	17175000	0.0632893	CCDC30
1	68775001	68825000	0.089745	CDC7
1	68750001	68800000	0.117783	CDC7
1	100875001	100925000	0.064332	CERS2
1	17775001	17825000	0.0656963	CFAP144
1	17825001	17875000	0.0683349	CFAP144
1	17800001	17850000	0.0736319	CFAP144
1	17825001	17875000	0.0683349	CFAP57
1	105200001	105250000	0.104708	CKS1B
1	105175001	105225000	0.157153	CKS1B
1	105150001	105200000	0.176575	CKS1B
1	63500001	63550000	0.0711657	CLCA2
1	63475001	63525000	0.0781381	CLCA2
1	164975001	165025000	0.0624348	CMSS1
1	165325001	165375000	0.0642533	CMSS1
1	165025001	165075000	0.0760924	CMSS1
1	165300001	165350000	0.0935273	CMSS1
1	63050001	63100000	0.0666059	COL24A1
1	63025001	63075000	0.0789328	COL24A1
1	164975001	165025000	0.0624348	COL8A1
1	164775001	164825000	0.0759696	COL8A1
1	273500001	273550000	0.0677947	COLQ
1	273475001	273525000	0.0739304	COLQ
1	104350001	104400000	0.0693943	CREB3L4
1	51000001	51050000	0.0847926	CRYZ
1	11300001	11350000	0.0642831	CSF3R
1	100875001	100925000	0.064332	CTXND2
1	130475001	130525000	0.0597815	CYYR1
1	130525001	130575000	0.0742057	CYYR1
1	130500001	130550000	0.0848266	CYYR1
1	32225001	32275000	0.0680474	DAB1
1	32200001	32250000	0.0820234	DAB1
1	32175001	32225000	0.087139	DAB1
1	105225001	105275000	0.0714674	DCST1
1	105200001	105250000	0.104708	DCST1
1	105225001	105275000	0.0714674	DCST2
1	105200001	105250000	0.104708	DCST2
1	192475001	192525000	0.0641164	DLG1
1	27975001	28025000	0.0680352	DMRTB1
1	28000001	28050000	0.12014	DMRTB1
1	28025001	28075000	0.136432	DMRTB1
1	71000001	71050000	0.0730609	DNTTIP2
1	105325001	105375000	0.0680269	DPM3
1	75025001	75075000	0.0818571	DPYD
1	174500001	174550000	0.0797708	DZIP3
1	174475001	174525000	0.116127	DZIP3
1	174450001	174500000	0.119582	DZIP3
1	273475001	273525000	0.0739304	EAF1
1	187150001	187200000	0.0686511	EAF2
1	17825001	17875000	0.0683349	EBNA1BP2
1	17800001	17850000	0.0736319	EBNA1BP2
1	105325001	105375000	0.0680269	EFNA1
1	105225001	105275000	0.0714674	EFNA4
1	19500001	19550000	0.0643661	EIF2B3
1	19525001	19575000	0.0761778	EIF2B3
1	100550001	100600000	0.0728015	ENSA
1	100600001	100650000	0.0749463	ENSA
1	100575001	100625000	0.0805973	ENSA
1	69700001	69750000	0.0888168	EVI5
1	78200001	78250000	0.064422	EXTL2
1	112650001	112700000	0.0988459	FCER1G
1	112950001	113000000	0.101392	FCGR3A
1	108050001	108100000	0.0669225	FCRL1
1	107975001	108025000	0.0668995	FCRL4
1	108000001	108050000	0.0675173	FCRL4
1	34175001	34225000	0.0627727	FGGY
1	34225001	34275000	0.0718636	FGGY
1	34200001	34250000	0.105822	FGGY
1	164975001	165025000	0.0624348	FILIP1L
1	165325001	165375000	0.0642533	FILIP1L
1	165025001	165075000	0.0760924	FILIP1L
1	165300001	165350000	0.0935273	FILIP1L
1	105200001	105250000	0.104708	FLAD1
1	105175001	105225000	0.157153	FLAD1
1	105150001	105200000	0.176575	FLAD1
1	185975001	186025000	0.0799902	FSTL1
1	185925001	185975000	0.0950884	FSTL1
1	185950001	186000000	0.0996276	FSTL1
1	71000001	71050000	0.0730609	GCLM
1	69650001	69700000	0.0718561	GFI1
1	69700001	69750000	0.0888168	GFI1
1	69675001	69725000	0.0996606	GFI1
1	28300001	28350000	0.0655115	GLIS1
1	27975001	28025000	0.0680352	GLIS1
1	28000001	28050000	0.12014	GLIS1
1	28025001	28075000	0.136432	GLIS1
1	100600001	100650000	0.0749463	GOLPH3L
1	100575001	100625000	0.0805973	GOLPH3L
1	185850001	185900000	0.0659457	GPR156
1	185925001	185975000	0.0950884	GPR156
1	185875001	185925000	0.105707	GPR156
1	185900001	185950000	0.110115	GPR156
1	11300001	11350000	0.0642831	GRIK3
1	11625001	11675000	0.0654446	GRIK3
1	11575001	11625000	0.066506	GRIK3
1	11675001	11725000	0.0727352	GRIK3
1	11975001	12025000	0.0841189	GRIK3
1	11650001	11700000	0.130296	GRIK3
1	174700001	174750000	0.077175	GUCA1C
1	174675001	174725000	0.0849286	GUCA1C
1	174725001	174775000	0.10821	GUCA1C
1	112925001	112975000	0.0972581	HSPA6
1	112950001	113000000	0.101392	HSPA6
1	124300001	124350000	0.0653311	HUNK
1	202175001	202225000	0.0618587	IGF2BP2
1	202150001	202200000	0.075416	IGF2BP2
1	104700001	104750000	0.15428	IL6R
1	229100001	229150000	0.0625565	IQCJ
1	229075001	229125000	0.0667398	IQCJ
1	190000001	190050000	0.0737129	ITGB5
1	131400001	131450000	0.0710863	JAM2
1	131425001	131475000	0.0712093	JAM2
1	104350001	104400000	0.0693943	JTB
1	189975001	190025000	0.0691937	KALRN
1	37625001	37675000	0.0638171	KANK4
1	37525001	37575000	0.0675971	KANK4
1	37550001	37600000	0.0730575	KANK4
1	278300001	278350000	0.0631915	KAT2B
1	278350001	278400000	0.0685301	KAT2B
1	278275001	278325000	0.0705102	KAT2B
1	278375001	278425000	0.0743183	KAT2B
1	232250001	232300000	0.059894	KCNAB1
1	232225001	232275000	0.0718526	KCNAB1
1	89400001	89450000	0.068394	KCND3
1	208825001	208875000	0.0617878	KCNMB2
1	209325001	209375000	0.0808144	KCNMB2
1	105025001	105075000	0.068879	KCNN3
1	105000001	105050000	0.0893826	KCNN3
1	227550001	227600000	0.0661014	KPNA4
1	227575001	227625000	0.067967	KPNA4
1	227625001	227675000	0.0790188	KPNA4
1	227600001	227650000	0.101807	KPNA4
1	102700001	102750000	0.0670107	KPRP
1	102725001	102775000	0.0854216	KPRP
1	105325001	105375000	0.0680269	KRTCAP2
1	102750001	102800000	0.0602974	LCE1F
1	102700001	102750000	0.0670107	LCE1F
1	102725001	102775000	0.0854216	LCE1F
1	105200001	105250000	0.104708	LENEP
1	105175001	105225000	0.157153	LENEP
1	41250001	41300000	0.0661034	LEPR
1	41225001	41275000	0.085281	LEPR
1	41100001	41150000	0.0860995	LEPR
1	41125001	41175000	0.114961	LEPR
1	106125001	106175000	0.0852433	LMNA
1	106150001	106200000	0.104895	LMNA
1	116875001	116925000	0.0637022	LMX1A
1	117325001	117375000	0.0652659	LMX1A
1	262525001	262575000	0.0655141	LOC101102526
1	262500001	262550000	0.0962756	LOC101102526
1	123775001	123825000	0.0732966	LOC101102772
1	242600001	242650000	0.0793908	LOC101102861
1	242650001	242700000	0.0687667	LOC101103112
1	242600001	242650000	0.0793908	LOC101103112
1	242625001	242675000	0.0943293	LOC101103112
1	66575001	66625000	0.0679449	LOC101103547
1	17575001	17625000	0.0648617	LOC101103614
1	17575001	17625000	0.0648617	LOC101104115
1	112650001	112700000	0.0988459	LOC101105373
1	112675001	112725000	0.103312	LOC101105373
1	66575001	66625000	0.0679449	LOC101105481
1	17775001	17825000	0.0656963	LOC101105621
1	17800001	17850000	0.0736319	LOC101105621
1	112925001	112975000	0.0972581	LOC101106730
1	112950001	113000000	0.101392	LOC101106730
1	17775001	17825000	0.0656963	LOC101108173
1	17800001	17850000	0.0736319	LOC101108173
1	17775001	17825000	0.0656963	LOC101108434
1	17825001	17875000	0.0683349	LOC101108434
1	17800001	17850000	0.0736319	LOC101108434
1	107975001	108025000	0.0668995	LOC101108789
1	108000001	108050000	0.0675173	LOC101108789
1	108025001	108075000	0.085247	LOC101108789
1	10375001	10425000	0.0689358	LOC101109655
1	107650001	107700000	0.0800078	LOC101111069
1	107675001	107725000	0.0893564	LOC101111069
1	107650001	107700000	0.0800078	LOC101111337
1	107675001	107725000	0.0893564	LOC101111337
1	120675001	120725000	0.0764501	LOC101111513
1	120750001	120800000	0.0810803	LOC101111513
1	120775001	120825000	0.0861354	LOC101111513
1	120725001	120775000	0.0928095	LOC101111513
1	120700001	120750000	0.0942634	LOC101111513
1	120800001	120850000	0.130173	LOC101111513
1	120825001	120875000	0.146604	LOC101111513
1	120900001	120950000	0.149814	LOC101111513
1	120850001	120900000	0.154201	LOC101111513
1	120875001	120925000	0.162581	LOC101111513
1	121300001	121350000	0.102321	LOC101111769
1	121225001	121275000	0.103922	LOC101111769
1	121250001	121300000	0.116312	LOC101111769
1	121275001	121325000	0.124133	LOC101111769
1	121125001	121175000	0.127068	LOC101111769
1	121150001	121200000	0.12925	LOC101111769
1	121175001	121225000	0.132246	LOC101111769
1	121200001	121250000	0.133302	LOC101111769
1	107975001	108025000	0.0668995	LOC101112874
1	108050001	108100000	0.0669225	LOC101112874
1	108000001	108050000	0.0675173	LOC101112874
1	108025001	108075000	0.085247	LOC101112874
1	219550001	219600000	0.0674001	LOC101114669
1	219425001	219475000	0.0847748	LOC101114669
1	219450001	219500000	0.1091	LOC101114669
1	19500001	19550000	0.0643661	LOC101115653
1	19525001	19575000	0.0761778	LOC101115653
1	236750001	236800000	0.0868488	LOC101115671
1	236800001	236850000	0.0970968	LOC101115671
1	236775001	236825000	0.117717	LOC101115671
1	68700001	68750000	0.0868466	LOC101115846
1	68775001	68825000	0.089745	LOC101115846
1	68750001	68800000	0.117783	LOC101115846
1	68725001	68775000	0.118542	LOC101115846
1	174500001	174550000	0.0797708	LOC101116441
1	174675001	174725000	0.0849286	LOC101116441
1	174475001	174525000	0.116127	LOC101116441
1	174450001	174500000	0.119582	LOC101116441
1	66250001	66300000	0.075903	LOC101119517
1	66250001	66300000	0.075903	LOC101119773
1	85725001	85775000	0.0815599	LOC101121385
1	144600001	144650000	0.0630341	LOC101123009
1	247075001	247125000	0.0753209	LOC105601893
1	247050001	247100000	0.0875031	LOC105601893
1	197325001	197375000	0.0784461	LOC105602588
1	200325001	200375000	0.0634427	LOC105602706
1	200375001	200425000	0.0752224	LOC105602706
1	278475001	278525000	0.0638495	LOC105605100
1	278450001	278500000	0.0663204	LOC105605100
1	84475001	84525000	0.0724059	LOC105605158
1	4500001	4550000	0.0644237	LOC105609224
1	4475001	4525000	0.0714542	LOC105609224
1	63500001	63550000	0.0711657	LOC105609231
1	63475001	63525000	0.0781381	LOC105609231
1	63450001	63500000	0.106153	LOC105609231
1	63850001	63900000	0.0646569	LOC105609232
1	26750001	26800000	0.0791004	LOC105609509
1	26775001	26825000	0.0933082	LOC105609509
1	7275001	7325000	0.0674304	LOC105610609
1	100550001	100600000	0.0728015	LOC105612466
1	228400001	228450000	0.0644676	LOC106990363
1	228450001	228500000	0.0771825	LOC106990363
1	228425001	228475000	0.0825808	LOC106990363
1	189975001	190025000	0.0691937	LOC114108824
1	235125001	235175000	0.061024	LOC114109733
1	235050001	235100000	0.0638681	LOC114109733
1	235075001	235125000	0.0679987	LOC114109733
1	235100001	235150000	0.073342	LOC114109733
1	237200001	237250000	0.067471	LOC114109980
1	237175001	237225000	0.073881	LOC114109980
1	19500001	19550000	0.0643661	LOC114110971
1	235125001	235175000	0.061024	LOC114110989
1	235050001	235100000	0.0638681	LOC114110989
1	235075001	235125000	0.0679987	LOC114110989
1	235100001	235150000	0.073342	LOC114110989
1	37625001	37675000	0.0638171	LOC114111027
1	37525001	37575000	0.0675971	LOC114111027
1	37550001	37600000	0.0730575	LOC114111027
1	241475001	241525000	0.0699502	LOC114111032
1	241450001	241500000	0.0731917	LOC114111032
1	39675001	39725000	0.0619642	LOC114111064
1	39650001	39700000	0.0620332	LOC114111064
1	230900001	230950000	0.0863233	LOC114111065
1	104425001	104475000	0.0634038	LOC114111071
1	104400001	104450000	0.0691902	LOC114111071
1	28600001	28650000	0.105915	LOC114111306
1	28575001	28625000	0.110598	LOC114111306
1	105125001	105175000	0.0991365	LOC114111322
1	105175001	105225000	0.157153	LOC114111322
1	105150001	105200000	0.176575	LOC114111322
1	227625001	227675000	0.0790188	LOC114111379
1	227600001	227650000	0.101807	LOC114111379
1	134800001	134850000	0.059807	LOC114112591
1	135050001	135100000	0.061935	LOC114112591
1	135025001	135075000	0.0821173	LOC114112591
1	134825001	134875000	0.0842946	LOC114112591
1	135000001	135050000	0.118999	LOC114112591
1	134925001	134975000	0.119463	LOC114112591
1	134975001	135025000	0.126802	LOC114112591
1	134950001	135000000	0.128595	LOC114112591
1	134850001	134900000	0.13264	LOC114112591
1	134900001	134950000	0.136833	LOC114112591
1	134875001	134925000	0.160178	LOC114112591
1	255700001	255750000	0.0666891	LOC114112886
1	255650001	255700000	0.0696403	LOC114112886
1	255600001	255650000	0.0742445	LOC114112886
1	255675001	255725000	0.0791206	LOC114112886
1	255725001	255775000	0.103031	LOC114112886
1	278475001	278525000	0.0638495	LOC114112931
1	278425001	278475000	0.0639156	LOC114112931
1	278450001	278500000	0.0663204	LOC114112931
1	63500001	63550000	0.0711657	LOC114113054
1	63475001	63525000	0.0781381	LOC114113054
1	63450001	63500000	0.106153	LOC114113054
1	105325001	105375000	0.0680269	LOC114113228
1	7300001	7350000	0.060939	LOC114113989
1	7275001	7325000	0.0674304	LOC114113989
1	102750001	102800000	0.0602974	LOC114117602
1	102725001	102775000	0.0854216	LOC114117602
1	117875001	117925000	0.0780775	LOC114117862
1	117850001	117900000	0.0827387	LOC114117862
1	120750001	120800000	0.0810803	LOC121816055
1	120775001	120825000	0.0861354	LOC121816055
1	121125001	121175000	0.127068	LOC121816055
1	120975001	121025000	0.127668	LOC121816055
1	120800001	120850000	0.130173	LOC121816055
1	120925001	120975000	0.130883	LOC121816055
1	121100001	121150000	0.131908	LOC121816055
1	121075001	121125000	0.135609	LOC121816055
1	121000001	121050000	0.141597	LOC121816055
1	121050001	121100000	0.141683	LOC121816055
1	121025001	121075000	0.144839	LOC121816055
1	120825001	120875000	0.146604	LOC121816055
1	120900001	120950000	0.149814	LOC121816055
1	120850001	120900000	0.154201	LOC121816055
1	120875001	120925000	0.162581	LOC121816055
1	165325001	165375000	0.0642533	LOC121816330
1	194900001	194950000	0.0619892	LOC121816694
1	194875001	194925000	0.0989342	LOC121816694
1	210400001	210450000	0.0627934	LOC121816904
1	210375001	210425000	0.107578	LOC121816904
1	222025001	222075000	0.0802164	LOC121816987
1	222000001	222050000	0.0926553	LOC121816987
1	235125001	235175000	0.061024	LOC121817115
1	235300001	235350000	0.0684599	LOC121817115
1	235100001	235150000	0.073342	LOC121817115
1	235375001	235425000	0.0961397	LOC121817115
1	242650001	242700000	0.0687667	LOC121817212
1	242600001	242650000	0.0793908	LOC121817212
1	242625001	242675000	0.0943293	LOC121817212
1	54850001	54900000	0.0619613	LOC121817520
1	54750001	54800000	0.081906	LOC121817520
1	54825001	54875000	0.0899594	LOC121817520
1	54725001	54775000	0.104919	LOC121817520
1	278275001	278325000	0.0705102	LOC121817638
1	262975001	263025000	0.0634447	LOC121818577
1	263000001	263050000	0.0848908	LOC121818577
1	267050001	267100000	0.0753882	LOC121818581
1	267025001	267075000	0.0757422	LOC121818581
1	267075001	267125000	0.0768128	LOC121818581
1	102750001	102800000	0.0602974	LOC121818619
1	102700001	102750000	0.0670107	LOC121818619
1	102725001	102775000	0.0854216	LOC121818619
1	242600001	242650000	0.0793908	LOC121818722
1	30700001	30750000	0.06658	LOC121819402
1	37275001	37325000	0.0784799	LOC121819443
1	37525001	37575000	0.0675971	LOC121819452
1	100550001	100600000	0.0728015	LOC121819704
1	86625001	86675000	0.0619141	LOC121819901
1	112925001	112975000	0.0972581	LOC121820741
1	112950001	113000000	0.101392	LOC121820741
1	233050001	233100000	0.0626273	LOC132657306
1	235400001	235450000	0.0871375	LOC132657310
1	235375001	235425000	0.0961397	LOC132657310
1	236000001	236050000	0.0612986	LOC132657311
1	235925001	235975000	0.0649328	LOC132657311
1	235800001	235850000	0.0689339	LOC132657311
1	235750001	235800000	0.0853422	LOC132657311
1	235775001	235825000	0.100015	LOC132657311
1	11300001	11350000	0.0642831	LOC132657395
1	11625001	11675000	0.0654446	LOC132657395
1	11575001	11625000	0.066506	LOC132657395
1	54100001	54150000	0.0652961	LOC132657541
1	128300001	128350000	0.0647829	LOC132657679
1	128225001	128275000	0.0690108	LOC132657679
1	128275001	128325000	0.0708791	LOC132657679
1	128200001	128250000	0.0893217	LOC132657679
1	128250001	128300000	0.099062	LOC132657679
1	196350001	196400000	0.0607744	LOC132657698
1	196375001	196425000	0.067032	LOC132657698
1	237175001	237225000	0.073881	LOC132657702
1	106175001	106225000	0.0772686	LOC132658197
1	107650001	107700000	0.0800078	LOC132658240
1	107675001	107725000	0.0893564	LOC132658240
1	113975001	114025000	0.0598921	LOC132658260
1	113900001	113950000	0.06006	LOC132658260
1	113925001	113975000	0.0640983	LOC132658260
1	134800001	134850000	0.059807	LOC132658341
1	135050001	135100000	0.061935	LOC132658341
1	134575001	134625000	0.0628544	LOC132658341
1	134600001	134650000	0.0634474	LOC132658341
1	134475001	134525000	0.0698314	LOC132658341
1	135025001	135075000	0.0821173	LOC132658341
1	134825001	134875000	0.0842946	LOC132658341
1	134500001	134550000	0.0878643	LOC132658341
1	134525001	134575000	0.0895246	LOC132658341
1	134550001	134600000	0.100927	LOC132658341
1	135000001	135050000	0.118999	LOC132658341
1	134925001	134975000	0.119463	LOC132658341
1	134975001	135025000	0.126802	LOC132658341
1	134950001	135000000	0.128595	LOC132658341
1	134850001	134900000	0.13264	LOC132658341
1	134900001	134950000	0.136833	LOC132658341
1	134875001	134925000	0.160178	LOC132658341
1	46100001	46150000	0.0665338	LOC132659287
1	77025001	77075000	0.0603955	LOC132659403
1	95725001	95775000	0.073866	LOC132659477
1	95625001	95675000	0.0774334	LOC132659477
1	96000001	96050000	0.0816109	LOC132659477
1	95800001	95850000	0.0868906	LOC132659477
1	95825001	95875000	0.0975844	LOC132659477
1	95775001	95825000	0.0976129	LOC132659477
1	95750001	95800000	0.10051	LOC132659477
1	95875001	95925000	0.10528	LOC132659477
1	95850001	95900000	0.110172	LOC132659477
1	95900001	95950000	0.115519	LOC132659477
1	95975001	96025000	0.117668	LOC132659477
1	95925001	95975000	0.12412	LOC132659477
1	95950001	96000000	0.127118	LOC132659477
1	105225001	105275000	0.0714674	LOC132659711
1	105200001	105250000	0.104708	LOC132659711
1	105175001	105225000	0.157153	LOC132659711
1	7300001	7350000	0.060939	LOC132659766
1	7275001	7325000	0.0674304	LOC132659766
1	165025001	165075000	0.0760924	LOC132659905
1	173075001	173125000	0.081719	LOC132659959
1	173050001	173100000	0.093712	LOC132659959
1	185975001	186025000	0.0799902	LOC132660086
1	185925001	185975000	0.0950884	LOC132660086
1	185950001	186000000	0.0996276	LOC132660086
1	202850001	202900000	0.0654107	LOC132660254
1	199975001	200025000	0.060871	LPP
1	77500001	77550000	0.0650038	LRRC39
1	77475001	77525000	0.0950452	LRRC39
1	185925001	185975000	0.0950884	LRRC58
1	185950001	186000000	0.0996276	LRRC58
1	185875001	185925000	0.105707	LRRC58
1	185900001	185950000	0.110115	LRRC58
1	45275001	45325000	0.062246	LRRC7
1	45300001	45350000	0.0793417	LRRC7
1	49775001	49825000	0.06355	LRRIQ3
1	49750001	49800000	0.0637797	LRRIQ3
1	50225001	50275000	0.0713329	LRRIQ3
1	50275001	50325000	0.0762292	LRRIQ3
1	50200001	50250000	0.0778193	LRRIQ3
1	50325001	50375000	0.110286	LRRIQ3
1	50300001	50350000	0.117325	LRRIQ3
1	100550001	100600000	0.0728015	MCL1
1	100600001	100650000	0.0749463	MCL1
1	100575001	100625000	0.0805973	MCL1
1	273475001	273525000	0.0739304	METTL6
1	77450001	77500000	0.0649956	MFSD14A
1	77375001	77425000	0.0709417	MFSD14A
1	77425001	77475000	0.0918471	MFSD14A
1	77400001	77450000	0.0993975	MFSD14A
1	174700001	174750000	0.077175	MORC1
1	174750001	174800000	0.0898998	MORC1
1	174725001	174775000	0.10821	MORC1
1	112675001	112725000	0.103312	MPZ
1	131450001	131500000	0.0633592	MRPL39
1	131400001	131450000	0.0710863	MRPL39
1	131425001	131475000	0.0712093	MRPL39
1	11300001	11350000	0.0642831	MRPS15
1	213050001	213100000	0.0648085	NAALADL2
1	28300001	28350000	0.0655115	NDC1
1	112650001	112700000	0.0988459	NDUFS2
1	7950001	8000000	0.0623307	NEU2
1	7975001	8025000	0.0817043	NEU2
1	7950001	8000000	0.0623307	NGEF
1	8025001	8075000	0.0706288	NGEF
1	7975001	8025000	0.0817043	NGEF
1	8000001	8050000	0.0884632	NGEF
1	112650001	112700000	0.0988459	NR1I3
1	112675001	112725000	0.103312	NR1I3
1	26225001	26275000	0.0700616	NRDC
1	84450001	84500000	0.0630432	NTNG1
1	84475001	84525000	0.0724059	NTNG1
1	104425001	104475000	0.0634038	NUP210L
1	104400001	104450000	0.0691902	NUP210L
1	104350001	104400000	0.0693943	NUP210L
1	104375001	104425000	0.0736268	NUP210L
1	63375001	63425000	0.0610151	ODF2L
1	63475001	63525000	0.0781381	ODF2L
1	63450001	63500000	0.106153	ODF2L
1	63400001	63450000	0.134706	ODF2L
1	63425001	63475000	0.151832	ODF2L
1	26750001	26800000	0.0791004	ORC1
1	26800001	26850000	0.0916751	ORC1
1	26775001	26825000	0.0933082	ORC1
1	235600001	235650000	0.0607903	P2RY1
1	235800001	235850000	0.0689339	P2RY1
1	235750001	235800000	0.0853422	P2RY1
1	235775001	235825000	0.100015	P2RY1
1	77025001	77075000	0.0603955	PALMD
1	77000001	77050000	0.0727502	PALMD
1	37200001	37250000	0.0626508	PATJ
1	37275001	37325000	0.0784799	PATJ
1	105125001	105175000	0.0991365	PBXIP1
1	105175001	105225000	0.157153	PBXIP1
1	105150001	105200000	0.176575	PBXIP1
1	41625001	41675000	0.0633799	PDE4B
1	41650001	41700000	0.0770829	PDE4B
1	41675001	41725000	0.0811355	PDE4B
1	41900001	41950000	0.0811383	PDE4B
1	41875001	41925000	0.0872088	PDE4B
1	53525001	53575000	0.0682435	PIGK
1	53550001	53600000	0.0683434	PIGK
1	194900001	194950000	0.0619892	PLAAT1
1	246975001	247025000	0.0604693	PLS1
1	247050001	247100000	0.0875031	PLS1
1	106175001	106225000	0.0772686	PMF1
1	105125001	105175000	0.0991365	PMVK
1	105150001	105200000	0.176575	PMVK
1	265750001	265800000	0.0615638	POFUT2
1	265825001	265875000	0.0676161	POFUT2
1	101325001	101375000	0.0601901	POGZ
1	101300001	101350000	0.0766943	POGZ
1	17125001	17175000	0.0632893	PPIH
1	106725001	106775000	0.0715674	PRCC
1	61175001	61225000	0.0601855	PRKACB
1	61200001	61250000	0.0679848	PRKACB
1	267050001	267100000	0.0753882	PRMT2
1	267025001	267075000	0.0757422	PRMT2
1	267075001	267125000	0.0768128	PRMT2
1	26825001	26875000	0.0774041	PRPF38A
1	26750001	26800000	0.0791004	PRPF38A
1	26800001	26850000	0.0916751	PRPF38A
1	26775001	26825000	0.0933082	PRPF38A
1	86625001	86675000	0.0619141	PSMA5
1	86600001	86650000	0.0806972	PSMA5
1	101325001	101375000	0.0601901	PSMB4
1	101275001	101325000	0.0721744	PSMB4
1	101300001	101350000	0.0766943	PSMB4
1	19500001	19550000	0.0643661	PTCH2
1	54850001	54900000	0.0619613	PTGFR
1	54975001	55025000	0.0644911	PTGFR
1	54825001	54875000	0.0899594	PTGFR
1	248225001	248275000	0.0621377	PXYLP1
1	104350001	104400000	0.0693943	RAB13
1	235300001	235350000	0.0684599	RAP2B
1	101250001	101300000	0.0637368	RFX5
1	69650001	69700000	0.0718561	RPAP2
1	69700001	69750000	0.0888168	RPAP2
1	69675001	69725000	0.0996606	RPAP2
1	104350001	104400000	0.0693943	RPS27
1	104375001	104425000	0.0736268	RPS27
1	263450001	263500000	0.0707195	RSPH1
1	263375001	263425000	0.0855056	RSPH1
1	263425001	263475000	0.0894725	RSPH1
1	263400001	263450000	0.0979616	RSPH1
1	200375001	200425000	0.0752224	RTP2
1	255750001	255800000	0.061468	RYK
1	255700001	255750000	0.0666891	RYK
1	255650001	255700000	0.0696403	RYK
1	255675001	255725000	0.0791206	RYK
1	255725001	255775000	0.103031	RYK
1	77450001	77500000	0.0649956	SASS6
1	77500001	77550000	0.0650038	SASS6
1	77425001	77475000	0.0918471	SASS6
1	77475001	77525000	0.0950452	SASS6
1	228400001	228450000	0.0644676	SCHIP1
1	101250001	101300000	0.0637368	SELENBP1
1	106175001	106225000	0.0772686	SEMA4A
1	106125001	106175000	0.0852433	SEMA4A
1	106150001	106200000	0.104895	SEMA4A
1	100875001	100925000	0.064332	SETDB1
1	278425001	278475000	0.0639156	SGO1
1	278350001	278400000	0.0685301	SGO1
1	278375001	278425000	0.0743183	SGO1
1	113975001	114025000	0.0598921	SH2D1B
1	113900001	113950000	0.06006	SH2D1B
1	113925001	113975000	0.0640983	SH2D1B
1	106725001	106775000	0.0715674	SH2D2A
1	63850001	63900000	0.0646569	SH3GLB1
1	63875001	63925000	0.0686915	SH3GLB1
1	105200001	105250000	0.104708	SHC1
1	105175001	105225000	0.157153	SHC1
1	105150001	105200000	0.176575	SHC1
1	104725001	104775000	0.126955	SHE
1	104700001	104750000	0.15428	SHE
1	238050001	238100000	0.0838723	SIAH2
1	238075001	238125000	0.087655	SIAH2
1	187150001	187200000	0.0686511	SLC15A2
1	106175001	106225000	0.0772686	SLC25A44
1	106150001	106200000	0.104895	SLC25A44
1	78200001	78250000	0.064422	SLC30A7
1	77375001	77425000	0.0709417	SLC35A3
1	77400001	77450000	0.0993975	SLC35A3
1	263450001	263500000	0.0707195	SLC37A1
1	263425001	263475000	0.0894725	SLC37A1
1	104350001	104400000	0.0693943	SLC39A1
1	105325001	105375000	0.0680269	SLC50A1
1	86625001	86675000	0.0619141	SORT1
1	86600001	86650000	0.0806972	SORT1
1	95725001	95775000	0.073866	SPAG17
1	95625001	95675000	0.0774334	SPAG17
1	95600001	95650000	0.0777409	SPAG17
1	95750001	95800000	0.10051	SPAG17
1	102900001	102950000	0.0928369	SPRR4
1	102925001	102975000	0.117807	SPRR4
1	46025001	46075000	0.0813297	SRSF11
1	46050001	46100000	0.098542	SRSF11
1	53300001	53350000	0.068053	ST6GALNAC5
1	53375001	53425000	0.0731126	ST6GALNAC5
1	53350001	53400000	0.0779476	ST6GALNAC5
1	53325001	53375000	0.0899693	ST6GALNAC5
1	236750001	236800000	0.0868488	SUCNR1
1	236800001	236850000	0.0970968	SUCNR1
1	236775001	236825000	0.117717	SUCNR1
1	177725001	177775000	0.060795	TAGLN3
1	120675001	120725000	0.0764501	TBX19
1	120750001	120800000	0.0810803	TBX19
1	120725001	120775000	0.0928095	TBX19
1	120700001	120750000	0.0942634	TBX19
1	28600001	28650000	0.105915	TCEANC2
1	28575001	28625000	0.110598	TCEANC2
1	104725001	104775000	0.126955	TDRD10
1	104700001	104750000	0.15428	TDRD10
1	263275001	263325000	0.0874386	TFF1
1	263325001	263375000	0.102841	TFF1
1	263300001	263350000	0.120222	TFF1
1	263275001	263325000	0.0874386	TFF2
1	263300001	263350000	0.120222	TFF2
1	117850001	117900000	0.0827387	TMCO1
1	256750001	256800000	0.06449	TMEM108
1	28575001	28625000	0.110598	TMEM59
1	263375001	263425000	0.0855056	TMPRSS3
1	263275001	263325000	0.0874386	TMPRSS3
1	263325001	263375000	0.102841	TMPRSS3
1	263300001	263350000	0.120222	TMPRSS3
1	177725001	177775000	0.060795	TMPRSS7
1	112650001	112700000	0.0988459	TOMM40L
1	104425001	104475000	0.0634038	TPM3
1	105325001	105375000	0.0680269	TRIM46
1	77450001	77500000	0.0649956	TRMT13
1	77500001	77550000	0.0650038	TRMT13
1	77475001	77525000	0.0950452	TRMT13
1	108050001	108100000	0.0669225	TRNAC-ACA_15
1	168775001	168825000	0.0599001	TRNAC-GCA_12
1	169275001	169325000	0.0685963	TRNAC-GCA_12
1	169300001	169350000	0.0731103	TRNAC-GCA_12
1	112650001	112700000	0.0988459	TRNAC-GCA_6
1	112675001	112725000	0.103312	TRNAC-GCA_6
1	113975001	114025000	0.0598921	TRNAC-GCA_7
1	112925001	112975000	0.0972581	TRNAD-GUC_9
1	112950001	113000000	0.101392	TRNAD-GUC_9
1	100550001	100600000	0.0728015	TRNAE-CUC_3
1	100600001	100650000	0.0749463	TRNAE-CUC_3
1	100575001	100625000	0.0805973	TRNAE-CUC_3
1	101250001	101300000	0.0637368	TRNAE-UUC_14
1	101275001	101325000	0.0721744	TRNAE-UUC_14
1	101300001	101350000	0.0766943	TRNAE-UUC_14
1	40750001	40800000	0.0682901	TRNAE-UUC_2
1	137725001	137775000	0.0606635	TRNAF-GAA
1	137925001	137975000	0.0607654	TRNAF-GAA
1	137775001	137825000	0.0622441	TRNAF-GAA
1	137625001	137675000	0.063035	TRNAF-GAA
1	137825001	137875000	0.0642791	TRNAF-GAA
1	137675001	137725000	0.0643282	TRNAF-GAA
1	137800001	137850000	0.0645801	TRNAF-GAA
1	137900001	137950000	0.070294	TRNAF-GAA
1	137750001	137800000	0.0719486	TRNAF-GAA
1	137700001	137750000	0.0738233	TRNAF-GAA
1	137600001	137650000	0.0821863	TRNAF-GAA
1	137575001	137625000	0.0886269	TRNAF-GAA
1	137550001	137600000	0.0998796	TRNAF-GAA
1	100875001	100925000	0.064332	TRNAG-CCC_19
1	34175001	34225000	0.0627727	TRNAG-CCC_4
1	34225001	34275000	0.0718636	TRNAG-CCC_4
1	34200001	34250000	0.105822	TRNAG-CCC_4
1	112925001	112975000	0.0972581	TRNAG-GCC_8
1	112950001	113000000	0.101392	TRNAG-GCC_8
1	112925001	112975000	0.0972581	TRNAG-UCC_12
1	112950001	113000000	0.101392	TRNAG-UCC_12
1	208825001	208875000	0.0617878	TRNAG-UCC_14
1	241225001	241275000	0.060042	TRNAG-UCC_15
1	241475001	241525000	0.0699502	TRNAG-UCC_15
1	241450001	241500000	0.0731917	TRNAG-UCC_15
1	241275001	241325000	0.0858202	TRNAG-UCC_15
1	241325001	241375000	0.0869628	TRNAG-UCC_15
1	241300001	241350000	0.122693	TRNAG-UCC_15
1	112925001	112975000	0.0972581	TRNAL-CAG_7
1	112950001	113000000	0.101392	TRNAL-CAG_7
1	112925001	112975000	0.0972581	TRNAN-GUU_21
1	112950001	113000000	0.101392	TRNAN-GUU_21
1	104350001	104400000	0.0693943	TRNAQ-CUG_9
1	104375001	104425000	0.0736268	TRNAQ-CUG_9
1	228400001	228450000	0.0644676	TRNAR-GCG_1
1	228425001	228475000	0.0825808	TRNAR-GCG_1
1	71000001	71050000	0.0730609	TRNAR-UCU
1	137625001	137675000	0.063035	TRNAS-GGA_14
1	137600001	137650000	0.0821863	TRNAS-GGA_14
1	137525001	137575000	0.0836718	TRNAS-GGA_14
1	137575001	137625000	0.0886269	TRNAS-GGA_14
1	137550001	137600000	0.0998796	TRNAS-GGA_14
1	221125001	221175000	0.0673733	TRNAS-GGA_34
1	221025001	221075000	0.0914208	TRNAS-GGA_34
1	221000001	221050000	0.101395	TRNAS-GGA_34
1	221075001	221125000	0.116567	TRNAS-GGA_34
1	221100001	221150000	0.137139	TRNAS-GGA_34
1	255650001	255700000	0.0696403	TRNAS-GGA_39
1	255600001	255650000	0.0742445	TRNAS-GGA_39
1	255675001	255725000	0.0791206	TRNAS-GGA_39
1	263450001	263500000	0.0707195	TRNAS-GGA_40
1	263425001	263475000	0.0894725	TRNAS-GGA_40
1	233050001	233100000	0.0626273	TRNAW-CCA_17
1	258700001	258750000	0.0623457	TRNAW-CCA_21
1	258675001	258725000	0.0846068	TRNAW-CCA_21
1	258650001	258700000	0.0860618	TRNAW-CCA_21
1	261725001	261775000	0.0617837	TRNAW-CCA_22
1	19525001	19575000	0.0761778	TRNAY-AUA
1	26875001	26925000	0.0674223	TUT4
1	26825001	26875000	0.0774041	TUT4
1	26900001	26950000	0.0792999	TUT4
1	26925001	26975000	0.0794122	TUT4
1	26800001	26850000	0.0916751	TUT4
1	26775001	26825000	0.0933082	TUT4
1	51025001	51075000	0.0823458	TYW3
1	51000001	51050000	0.0847926	TYW3
1	263375001	263425000	0.0855056	UBASH3A
1	263425001	263475000	0.0894725	UBASH3A
1	263400001	263450000	0.0979616	UBASH3A
1	263325001	263375000	0.102841	UBASH3A
1	39675001	39725000	0.0619642	UBE2U
1	39650001	39700000	0.0620332	UBE2U
1	39750001	39800000	0.0682081	UBE2U
1	39725001	39775000	0.0718269	UBE2U
1	118025001	118075000	0.0615663	UCK2
1	118000001	118050000	0.0678006	UCK2
1	117950001	118000000	0.068074	UCK2
1	117975001	118025000	0.0681483	UCK2
1	117875001	117925000	0.0780775	UCK2
1	7300001	7350000	0.060939	UGT1A3
1	7275001	7325000	0.0674304	UGT1A3
1	7300001	7350000	0.060939	UGT1A4
1	7275001	7325000	0.0674304	UGT1A4
1	7300001	7350000	0.060939	UGT1A6
1	7275001	7325000	0.0674304	UGT1A6
1	7300001	7350000	0.060939	UGT1A9
1	7275001	7325000	0.0674304	UGT1A9
1	113975001	114025000	0.0598921	UHMK1
1	262975001	263025000	0.0634447	UMODL1
1	263000001	263050000	0.0848908	UMODL1
1	189975001	190025000	0.0691937	UMPS
1	190000001	190050000	0.0737129	UMPS
1	123775001	123825000	0.0732966	URB1
1	230900001	230950000	0.0863233	VEPH1
1	202850001	202900000	0.0654107	VPS8
1	180200001	180250000	0.077899	ZBTB20
1	180175001	180225000	0.0866742	ZBTB20
1	248225001	248275000	0.0621377	ZBTB38
1	248175001	248225000	0.0693738	ZBTB38
1	248200001	248250000	0.0797008	ZBTB38
1	105225001	105275000	0.0714674	ZBTB7B
1	105200001	105250000	0.104708	ZBTB7B
1	105175001	105225000	0.157153	ZBTB7B
1	26750001	26800000	0.0791004	ZFYVE9
1	10375001	10425000	0.0689358	ZMYM4
1	54100001	54150000	0.0652961	ZZZ3
2	64750001	64800000	0.0685942	ABHD17B
2	64775001	64825000	0.0698176	ABHD17B
2	87900001	87950000	0.0629847	ACER2
2	101400001	101450000	0.0696354	ACO1
2	101550001	101600000	0.0830072	ACO1
2	101375001	101425000	0.0846428	ACO1
2	101350001	101400000	0.0907259	ACO1
2	101425001	101475000	0.109679	ACO1
2	101525001	101575000	0.114191	ACO1
2	101475001	101525000	0.117706	ACO1
2	101500001	101550000	0.128525	ACO1
2	101450001	101500000	0.132412	ACO1
2	87125001	87175000	0.060786	ADAMTSL1
2	87200001	87250000	0.0652051	ADAMTSL1
2	87475001	87525000	0.0690891	ADAMTSL1
2	87175001	87225000	0.0712146	ADAMTSL1
2	87150001	87200000	0.0751561	ADAMTSL1
2	87250001	87300000	0.0781766	ADAMTSL1
2	87225001	87275000	0.0817144	ADAMTSL1
2	87425001	87475000	0.0904165	ADAMTSL1
2	87450001	87500000	0.101148	ADAMTSL1
2	235750001	235800000	0.0635766	ADGRB2
2	235675001	235725000	0.0643351	ADGRB2
2	235725001	235775000	0.0667001	ADGRB2
2	235700001	235750000	0.0674366	ADGRB2
2	132550001	132600000	0.0606303	AGPS
2	239500001	239550000	0.0614766	AHDC1
2	247475001	247525000	0.0601488	ALDH4A1
2	49725001	49775000	0.0638821	ANP32B
2	112550001	112600000	0.0627667	ANXA10
2	112575001	112625000	0.0634363	ANXA10
2	112600001	112650000	0.0652384	ANXA10
2	112450001	112500000	0.0696599	ANXA10
2	112425001	112475000	0.0889539	ANXA10
2	31350001	31400000	0.123669	AOPEP
2	31325001	31375000	0.130702	AOPEP
2	225900001	225950000	0.0606839	AP1S3
2	226000001	226050000	0.0810978	AP1S3
2	225975001	226025000	0.0857622	AP1S3
2	37775001	37825000	0.061331	AQP7
2	37750001	37800000	0.0621855	AQP7
2	166600001	166650000	0.082339	ARHGAP15
2	248775001	248825000	0.0797688	ARHGEF10L
2	156850001	156900000	0.0612085	ARL6IP6
2	156875001	156925000	0.0696033	ARL6IP6
2	28825001	28875000	0.0664966	ASPN
2	28775001	28825000	0.0949651	ASPN
2	28800001	28850000	0.112622	ASPN
2	203825001	203875000	0.0698043	C2CD6
2	203925001	203975000	0.0724391	C2CD6
2	43050001	43100000	0.062634	C2H8orf58
2	104525001	104575000	0.0600948	C2H8orf74
2	104550001	104600000	0.0640218	C2H8orf74
2	104575001	104625000	0.0763569	C2H8orf74
2	104600001	104650000	0.0794586	C2H8orf74
2	64675001	64725000	0.0609589	C2H9orf85
2	64650001	64700000	0.066277	C2H9orf85
2	205000001	205050000	0.0679559	CARF
2	245700001	245750000	0.0654629	CDA
2	29575001	29625000	0.0607902	CDC14B
2	29600001	29650000	0.0661274	CDC14B
2	220875001	220925000	0.0658129	CDK5R2
2	220850001	220900000	0.0686386	CDK5R2
2	220825001	220875000	0.118628	CDK5R2
2	64850001	64900000	0.0611932	CEMIP2
2	65425001	65475000	0.0643805	CEMIP2
2	65050001	65100000	0.0705727	CEMIP2
2	64875001	64925000	0.0717626	CEMIP2
2	64900001	64950000	0.0749557	CEMIP2
2	64925001	64975000	0.0754628	CEMIP2
2	28950001	29000000	0.065591	CENPP
2	28825001	28875000	0.0664966	CENPP
2	28725001	28775000	0.0723628	CENPP
2	28775001	28825000	0.0949651	CENPP
2	28700001	28750000	0.0950879	CENPP
2	28800001	28850000	0.112622	CENPP
2	58675001	58725000	0.0603066	CEP78
2	83325001	83375000	0.0735563	CER1
2	83350001	83400000	0.0838457	CER1
2	135600001	135650000	0.0713846	CIR1
2	111350001	111400000	0.0717596	CLCN3
2	111375001	111425000	0.0739786	CLCN3
2	111450001	111500000	0.0917375	CLCN3
2	111400001	111450000	0.101193	CLCN3
2	111425001	111475000	0.124263	CLCN3
2	37000001	37050000	0.0655378	CNTFR
2	37025001	37075000	0.0933751	CNTFR
2	235750001	235800000	0.0635766	COL16A1
2	235725001	235775000	0.0667001	COL16A1
2	235700001	235750000	0.0674366	COL16A1
2	9500001	9550000	0.0892216	COL27A1
2	9525001	9575000	0.111591	COL27A1
2	229550001	229600000	0.134933	COL4A3
2	49550001	49600000	0.0619326	CORO2A
2	49575001	49625000	0.079866	CORO2A
2	249525001	249575000	0.0655266	CPLANE2
2	212325001	212375000	0.0781601	CPS1
2	212300001	212350000	0.0785845	CPS1
2	220425001	220475000	0.0854685	CTDSP1
2	220400001	220450000	0.0885952	CTDSP1
2	226675001	226725000	0.060445	CUL3
2	113975001	114025000	0.0621398	CYFIP1
2	113900001	113950000	0.0688088	CYFIP1
2	113925001	113975000	0.0824513	CYFIP1
2	113950001	114000000	0.0835065	CYFIP1
2	245700001	245750000	0.0654629	DDOST
2	87900001	87950000	0.0629847	DENND4C
2	87875001	87925000	0.0944943	DENND4C
2	87825001	87875000	0.0967061	DENND4C
2	87850001	87900000	0.113351	DENND4C
2	233900001	233950000	0.065836	DIS3L2
2	233850001	233900000	0.0682844	DIS3L2
2	233925001	233975000	0.0796952	DIS3L2
2	75925001	75975000	0.0629458	DMAC1
2	75975001	76025000	0.0671977	DMAC1
2	76025001	76075000	0.0700703	DMAC1
2	75725001	75775000	0.0708731	DMAC1
2	75700001	75750000	0.0758015	DMAC1
2	76000001	76050000	0.0900864	DMAC1
2	37000001	37050000	0.0655378	DNAI1
2	37075001	37125000	0.0789115	DNAI1
2	37050001	37100000	0.0817536	DNAI1
2	37025001	37075000	0.0933751	DNAI1
2	127050001	127100000	0.0625557	DNAJC10
2	127075001	127125000	0.0855862	DNAJC10
2	227200001	227250000	0.069122	DOCK10
2	227150001	227200000	0.0852297	DOCK10
2	227125001	227175000	0.110159	DOCK10
2	43650001	43700000	0.0603249	DOK2
2	43775001	43825000	0.0658036	DOK2
2	43700001	43750000	0.0705512	DOK2
2	43675001	43725000	0.0833066	DOK2
2	180500001	180550000	0.081949	DPP10
2	180400001	180450000	0.0952393	DPP10
2	180375001	180425000	0.0955959	DPP10
2	180350001	180400000	0.0975811	DPP10
2	180525001	180575000	0.103042	DPP10
2	180450001	180500000	0.106073	DPP10
2	180425001	180475000	0.124442	DPP10
2	138050001	138100000	0.0619207	DYNC1I2
2	28725001	28775000	0.0723628	ECM2
2	28775001	28825000	0.0949651	ECM2
2	28700001	28750000	0.0950879	ECM2
2	37000001	37050000	0.0655378	ENHO
2	37025001	37075000	0.0933751	ENHO
2	213575001	213625000	0.0744192	ERBB4
2	213600001	213650000	0.0881406	ERBB4
2	30250001	30300000	0.0674803	ERCC6L2
2	30225001	30275000	0.0734584	ERCC6L2
2	238950001	239000000	0.0771571	EYA3
2	238975001	239025000	0.0883338	EYA3
2	249725001	249775000	0.061254	FAM131C
2	122575001	122625000	0.0618536	FAM171B
2	122550001	122600000	0.0661507	FAM171B
2	37075001	37125000	0.0789115	FAM219A
2	224750001	224800000	0.0682114	FARSB
2	224800001	224850000	0.0839947	FARSB
2	224825001	224875000	0.0987329	FARSB
2	31825001	31875000	0.0693669	FBP1
2	31825001	31875000	0.0693669	FBP2
2	31850001	31900000	0.0744731	FBP2
2	232000001	232050000	0.0645886	FBXO36
2	249525001	249575000	0.0655266	FBXO42
2	83325001	83375000	0.0735563	FREM1
2	83350001	83400000	0.0838457	FREM1
2	202175001	202225000	0.0669273	FTCDNL1
2	204350001	204400000	0.0720145	FZD7
2	107500001	107550000	0.0669608	GALNT7
2	107400001	107450000	0.0752058	GALNT7
2	107375001	107425000	0.143123	GALNT7
2	43650001	43700000	0.0603249	GFRA2
2	44750001	44800000	0.0630326	GFRA2
2	43775001	43825000	0.0658036	GFRA2
2	43700001	43750000	0.0705512	GFRA2
2	44725001	44775000	0.0719049	GFRA2
2	44500001	44550000	0.0719757	GFRA2
2	44675001	44725000	0.0721359	GFRA2
2	44700001	44750000	0.0727296	GFRA2
2	44600001	44650000	0.0728223	GFRA2
2	44400001	44450000	0.0764368	GFRA2
2	44650001	44700000	0.0812596	GFRA2
2	43675001	43725000	0.0833066	GFRA2
2	44475001	44525000	0.0988394	GFRA2
2	44625001	44675000	0.104134	GFRA2
2	74625001	74675000	0.0711539	GLDC
2	74600001	74650000	0.0739653	GLDC
2	72275001	72325000	0.0717393	GLIS3
2	72300001	72350000	0.0741572	GLIS3
2	59175001	59225000	0.0649751	GNA14
2	59125001	59175000	0.0802086	GNA14
2	59150001	59200000	0.0807589	GNA14
2	59175001	59225000	0.0649751	GNAQ
2	59125001	59175000	0.0802086	GNAQ
2	59150001	59200000	0.0807589	GNAQ
2	33725001	33775000	0.0606295	GOLM1
2	33700001	33750000	0.0683818	GOLM1
2	33750001	33800000	0.0702709	GOLM1
2	33650001	33700000	0.0921276	GOLM1
2	33675001	33725000	0.113089	GOLM1
2	138775001	138825000	0.0616256	GORASP2
2	138800001	138850000	0.0710941	GORASP2
2	135600001	135650000	0.0713846	GPR155
2	242325001	242375000	0.0609125	GRHL3
2	107200001	107250000	0.139947	HAND2
2	107225001	107275000	0.155555	HAND2
2	49725001	49775000	0.0638821	HEMGN
2	113800001	113850000	0.063718	HERC2
2	113550001	113600000	0.0687824	HERC2
2	113575001	113625000	0.0738609	HERC2
2	113725001	113775000	0.0747505	HERC2
2	113600001	113650000	0.0765172	HERC2
2	113650001	113700000	0.0828594	HERC2
2	113700001	113750000	0.0829197	HERC2
2	113625001	113675000	0.0869759	HERC2
2	113750001	113800000	0.0870705	HERC2
2	113675001	113725000	0.0887748	HERC2
2	113775001	113825000	0.0941139	HERC2
2	103575001	103625000	0.0606316	HMBOX1
2	107400001	107450000	0.0752058	HMGB2
2	107375001	107425000	0.143123	HMGB2
2	107350001	107400000	0.231895	HMGB2
2	52600001	52650000	0.0636413	HRCT1
2	117225001	117275000	0.0642905	HS6ST1
2	117250001	117300000	0.0771802	HS6ST1
2	249725001	249775000	0.061254	HSPB7
2	249750001	249800000	0.0685244	HSPB7
2	28975001	29025000	0.060255	IARS1
2	28950001	29000000	0.065591	IARS1
2	29075001	29125000	0.0660884	IARS1
2	29050001	29100000	0.0692049	IARS1
2	73450001	73500000	0.0686285	INSL6
2	73425001	73475000	0.105568	INSL6
2	28700001	28750000	0.0950879	IPPK
2	137325001	137375000	0.0632246	ITGA6
2	149475001	149525000	0.07943	ITGB6
2	149450001	149500000	0.128498	ITGB6
2	127900001	127950000	0.0625248	ITPRID2
2	93250001	93300000	0.0598117	IZUMO3
2	93300001	93350000	0.0675444	IZUMO3
2	93275001	93325000	0.0774764	IZUMO3
2	73450001	73500000	0.0686285	JAK2
2	73425001	73475000	0.105568	JAK2
2	235475001	235525000	0.108695	KHDRBS1
2	204350001	204400000	0.0720145	KIAA2012
2	103575001	103625000	0.0606316	KIF13B
2	103625001	103675000	0.0635903	KIF13B
2	103600001	103650000	0.0700135	KIF13B
2	245700001	245750000	0.0654629	KIF17
2	247775001	247825000	0.0605001	KLHDC7A
2	247825001	247875000	0.0752451	KLHDC7A
2	247800001	247850000	0.0842342	KLHDC7A
2	167850001	167900000	0.0601729	KYNU
2	167775001	167825000	0.0619067	KYNU
2	167100001	167150000	0.0645233	KYNU
2	167075001	167125000	0.0758769	KYNU
2	167800001	167850000	0.10911	KYNU
2	167825001	167875000	0.11161	KYNU
2	96925001	96975000	0.0621518	LINGO2
2	98625001	98675000	0.117342	LINGO2
2	98725001	98775000	0.119529	LINGO2
2	98575001	98625000	0.147032	LINGO2
2	96900001	96950000	0.149901	LINGO2
2	98650001	98700000	0.183188	LINGO2
2	98700001	98750000	0.184976	LINGO2
2	98600001	98650000	0.194331	LINGO2
2	98675001	98725000	0.215784	LINGO2
2	228100001	228150000	0.0698162	LOC101102042
2	228075001	228125000	0.0840814	LOC101102042
2	8000001	8050000	0.0656329	LOC101102204
2	7975001	8025000	0.0920108	LOC101102204
2	89475001	89525000	0.122966	LOC101103376
2	89500001	89550000	0.158091	LOC101103376
2	89475001	89525000	0.122966	LOC101103623
2	89500001	89550000	0.158091	LOC101103623
2	132550001	132600000	0.0606303	LOC101104297
2	246425001	246475000	0.125007	LOC101107675
2	53100001	53150000	0.0601498	LOC101109422
2	53025001	53075000	0.072246	LOC101109422
2	149475001	149525000	0.07943	LOC101109676
2	149450001	149500000	0.128498	LOC101109676
2	249725001	249775000	0.061254	LOC101111082
2	249750001	249800000	0.0685244	LOC101111082
2	220800001	220850000	0.113557	LOC101111528
2	52600001	52650000	0.0636413	LOC101112203
2	111225001	111275000	0.0656376	LOC101114249
2	111350001	111400000	0.0717596	LOC101114249
2	111375001	111425000	0.0739786	LOC101114249
2	111325001	111375000	0.0782377	LOC101114249
2	111300001	111350000	0.0821533	LOC101114249
2	111275001	111325000	0.0894257	LOC101114249
2	111250001	111300000	0.0967545	LOC101114249
2	111400001	111450000	0.101193	LOC101114249
2	33700001	33750000	0.0683818	LOC101114750
2	33650001	33700000	0.0921276	LOC101114750
2	33675001	33725000	0.113089	LOC101114750
2	112425001	112475000	0.0889539	LOC101115261
2	112400001	112450000	0.098341	LOC101115261
2	138800001	138850000	0.0710941	LOC101117393
2	17975001	18025000	0.0720251	LOC101118757
2	18000001	18050000	0.0846413	LOC101118757
2	224800001	224850000	0.0839947	LOC101120221
2	224825001	224875000	0.0987329	LOC101120221
2	82325001	82375000	0.06652	LOC101120890
2	82375001	82425000	0.0809205	LOC101120890
2	82300001	82350000	0.0883762	LOC101120890
2	850001	900000	0.0610343	LOC105606473
2	239500001	239550000	0.0614766	LOC105606955
2	239525001	239575000	0.0658068	LOC105606955
2	53150001	53200000	0.0772742	LOC105607745
2	101275001	101325000	0.0621076	LOC105608482
2	100800001	100850000	0.0641193	LOC105608482
2	101400001	101450000	0.0696354	LOC105608482
2	100900001	100950000	0.0732059	LOC105608482
2	100875001	100925000	0.0762737	LOC105608482
2	101300001	101350000	0.0786806	LOC105608482
2	101325001	101375000	0.0802793	LOC105608482
2	101375001	101425000	0.0846428	LOC105608482
2	101350001	101400000	0.0907259	LOC105608482
2	101425001	101475000	0.109679	LOC105608482
2	101525001	101575000	0.114191	LOC105608482
2	101475001	101525000	0.117706	LOC105608482
2	101500001	101550000	0.128525	LOC105608482
2	101450001	101500000	0.132412	LOC105608482
2	104575001	104625000	0.0763569	LOC105608537
2	104600001	104650000	0.0794586	LOC105608537
2	107100001	107150000	0.0662086	LOC105608584
2	107125001	107175000	0.0972732	LOC105608584
2	107075001	107125000	0.0972949	LOC105608584
2	107050001	107100000	0.128076	LOC105608584
2	107200001	107250000	0.139947	LOC105608584
2	107175001	107225000	0.143543	LOC105608584
2	107150001	107200000	0.153868	LOC105608584
2	107225001	107275000	0.155555	LOC105608584
2	249525001	249575000	0.0655266	LOC105611582
2	249725001	249775000	0.061254	LOC105611592
2	249750001	249800000	0.0685244	LOC105611592
2	27250001	27300000	0.0658818	LOC114112789
2	27300001	27350000	0.0666614	LOC114112789
2	27100001	27150000	0.100678	LOC114112789
2	27275001	27325000	0.105202	LOC114112789
2	89525001	89575000	0.08605	LOC114112818
2	89500001	89550000	0.158091	LOC114112818
2	89550001	89600000	0.0812877	LOC114112819
2	89525001	89575000	0.08605	LOC114112819
2	89500001	89550000	0.158091	LOC114112819
2	89550001	89600000	0.0812877	LOC114112820
2	89525001	89575000	0.08605	LOC114112820
2	89500001	89550000	0.158091	LOC114112820
2	89550001	89600000	0.0812877	LOC114112821
2	89575001	89625000	0.0817795	LOC114112821
2	89525001	89575000	0.08605	LOC114112821
2	89550001	89600000	0.0812877	LOC114112822
2	89575001	89625000	0.0817795	LOC114112822
2	89525001	89575000	0.08605	LOC114112822
2	89575001	89625000	0.0817795	LOC114112826
2	89575001	89625000	0.0817795	LOC114112827
2	247825001	247875000	0.0752451	LOC114112911
2	29575001	29625000	0.0607902	LOC114112940
2	29600001	29650000	0.0661274	LOC114112940
2	89575001	89625000	0.0817795	LOC114113003
2	89550001	89600000	0.0812877	LOC114113004
2	89575001	89625000	0.0817795	LOC114113004
2	104600001	104650000	0.0794586	LOC114113031
2	123175001	123225000	0.0663616	LOC114113058
2	123200001	123250000	0.0729669	LOC114113058
2	123250001	123300000	0.0842324	LOC114113058
2	123225001	123275000	0.0957744	LOC114113058
2	44750001	44800000	0.0630326	LOC114113063
2	44725001	44775000	0.0719049	LOC114113063
2	44500001	44550000	0.0719757	LOC114113063
2	44675001	44725000	0.0721359	LOC114113063
2	44700001	44750000	0.0727296	LOC114113063
2	44600001	44650000	0.0728223	LOC114113063
2	44400001	44450000	0.0764368	LOC114113063
2	44650001	44700000	0.0812596	LOC114113063
2	44475001	44525000	0.0988394	LOC114113063
2	44625001	44675000	0.104134	LOC114113063
2	61400001	61450000	0.0614443	LOC114113073
2	61275001	61325000	0.063215	LOC114113073
2	89525001	89575000	0.08605	LOC114113084
2	89475001	89525000	0.122966	LOC114113084
2	89500001	89550000	0.158091	LOC114113084
2	127900001	127950000	0.0625248	LOC114113094
2	147875001	147925000	0.0621211	LOC114113178
2	234875001	234925000	0.0790773	LOC114113237
2	242325001	242375000	0.0609125	LOC114113250
2	239550001	239600000	0.0614658	LOC114113274
2	137325001	137375000	0.0632246	LOC114113284
2	154900001	154950000	0.0623079	LOC114113292
2	154925001	154975000	0.0746286	LOC114113292
2	111450001	111500000	0.0917375	LOC114113299
2	113550001	113600000	0.0687824	LOC114113323
2	156850001	156900000	0.0612085	LOC114113342
2	156875001	156925000	0.0696033	LOC114113342
2	108800001	108850000	0.0629662	LOC114113346
2	218000001	218050000	0.0906738	LOC114113412
2	218025001	218075000	0.135097	LOC114113412
2	218050001	218100000	0.136849	LOC114113412
2	110125001	110175000	0.0606787	LOC114113423
2	109575001	109625000	0.0628755	LOC114113423
2	110425001	110475000	0.0650918	LOC114113423
2	109675001	109725000	0.0655167	LOC114113423
2	110150001	110200000	0.0671009	LOC114113423
2	109600001	109650000	0.0696462	LOC114113423
2	109725001	109775000	0.0716624	LOC114113423
2	109750001	109800000	0.073676	LOC114113423
2	109275001	109325000	0.0740846	LOC114113423
2	109700001	109750000	0.0743143	LOC114113423
2	109525001	109575000	0.079867	LOC114113423
2	109775001	109825000	0.0814391	LOC114113423
2	109300001	109350000	0.0822165	LOC114113423
2	110300001	110350000	0.0888523	LOC114113423
2	109475001	109525000	0.0910388	LOC114113423
2	110325001	110375000	0.0943042	LOC114113423
2	109875001	109925000	0.111979	LOC114113423
2	110400001	110450000	0.112346	LOC114113423
2	109500001	109550000	0.114918	LOC114113423
2	109800001	109850000	0.116435	LOC114113423
2	110350001	110400000	0.122627	LOC114113423
2	110375001	110425000	0.134298	LOC114113423
2	110175001	110225000	0.149503	LOC114113423
2	110275001	110325000	0.151183	LOC114113423
2	110200001	110250000	0.157946	LOC114113423
2	110225001	110275000	0.180059	LOC114113423
2	109825001	109875000	0.198461	LOC114113423
2	109850001	109900000	0.203392	LOC114113423
2	110250001	110300000	0.20572	LOC114113423
2	37525001	37575000	0.06548	LOC114113431
2	37550001	37600000	0.0688208	LOC114113431
2	37525001	37575000	0.06548	LOC114113432
2	37550001	37600000	0.0688208	LOC114113432
2	37575001	37625000	0.0800772	LOC114113432
2	180400001	180450000	0.0952393	LOC114113433
2	180375001	180425000	0.0955959	LOC114113433
2	180350001	180400000	0.0975811	LOC114113433
2	180450001	180500000	0.106073	LOC114113433
2	180425001	180475000	0.124442	LOC114113433
2	28975001	29025000	0.060255	LOC114113442
2	28950001	29000000	0.065591	LOC114113442
2	45800001	45850000	0.0843186	LOC114113463
2	45775001	45825000	0.0847296	LOC114113463
2	27250001	27300000	0.0658818	LOC114113471
2	27300001	27350000	0.0666614	LOC114113471
2	27275001	27325000	0.105202	LOC114113471
2	89550001	89600000	0.0812877	LOC121818508
2	89525001	89575000	0.08605	LOC121818508
2	89550001	89600000	0.0812877	LOC121818509
2	89575001	89625000	0.0817795	LOC121818509
2	3225001	3275000	0.0987195	LOC121818525
2	3175001	3225000	0.164816	LOC121818525
2	3200001	3250000	0.177332	LOC121818525
2	34275001	34325000	0.0786555	LOC121818536
2	9500001	9550000	0.0892216	LOC121818584
2	54975001	55025000	0.0599339	LOC121818624
2	55000001	55050000	0.0821094	LOC121818624
2	55075001	55125000	0.0638717	LOC121818625
2	55000001	55050000	0.0821094	LOC121818625
2	59125001	59175000	0.0802086	LOC121818630
2	59150001	59200000	0.0807589	LOC121818630
2	71475001	71525000	0.0638875	LOC121818643
2	71500001	71550000	0.0867732	LOC121818643
2	91100001	91150000	0.0597556	LOC121818659
2	90925001	90975000	0.0653056	LOC121818659
2	90900001	90950000	0.0655873	LOC121818659
2	192775001	192825000	0.0634432	LOC121818727
2	220850001	220900000	0.0686386	LOC121818753
2	220800001	220850000	0.113557	LOC121818753
2	220825001	220875000	0.118628	LOC121818753
2	227200001	227250000	0.069122	LOC121818760
2	228450001	228500000	0.0850065	LOC121818761
2	228375001	228425000	0.102952	LOC121818761
2	228425001	228475000	0.140242	LOC121818761
2	228400001	228450000	0.141011	LOC121818761
2	234900001	234950000	0.0748782	LOC121818770
2	234875001	234925000	0.0790773	LOC121818770
2	245700001	245750000	0.0654629	LOC121818785
2	248775001	248825000	0.0797688	LOC121818794
2	249025001	249075000	0.0603857	LOC121818800
2	249025001	249075000	0.0603857	LOC121818801
2	249525001	249575000	0.0655266	LOC121818804
2	238950001	239000000	0.0771571	LOC121818840
2	238975001	239025000	0.0883338	LOC121818840
2	138775001	138825000	0.0616256	LOC132657150
2	138800001	138850000	0.0710941	LOC132657150
2	107900001	107950000	0.0610002	LOC132659126
2	13900001	13950000	0.0746822	LOC132659143
2	29575001	29625000	0.0607902	LOC132659148
2	29600001	29650000	0.0661274	LOC132659148
2	31325001	31375000	0.130702	LOC132659149
2	33650001	33700000	0.0921276	LOC132659152
2	33650001	33700000	0.0921276	LOC132659154
2	33675001	33725000	0.113089	LOC132659154
2	33725001	33775000	0.0606295	LOC132659155
2	33700001	33750000	0.0683818	LOC132659155
2	33750001	33800000	0.0702709	LOC132659155
2	112450001	112500000	0.0696599	LOC132659188
2	112425001	112475000	0.0889539	LOC132659188
2	112400001	112450000	0.098341	LOC132659188
2	126225001	126275000	0.0730564	LOC132659195
2	149400001	149450000	0.0817753	LOC132659209
2	161025001	161075000	0.061501	LOC132659217
2	232000001	232050000	0.0645886	LOC132659231
2	235475001	235525000	0.108695	LOC132659237
2	235675001	235725000	0.0643351	LOC132659239
2	235700001	235750000	0.0674366	LOC132659239
2	246425001	246475000	0.125007	LOC132659244
2	127050001	127100000	0.0625557	LOC132659259
2	127075001	127125000	0.0855862	LOC132659259
2	171200001	171250000	0.0671098	LOC132659262
2	171100001	171150000	0.0702027	LOC132659262
2	171400001	171450000	0.0733094	LOC132659262
2	171150001	171200000	0.0871105	LOC132659262
2	171175001	171225000	0.0893649	LOC132659262
2	171125001	171175000	0.0976818	LOC132659262
2	171500001	171550000	0.141067	LOC132659262
2	171475001	171525000	0.142826	LOC132659262
2	171550001	171600000	0.158814	LOC132659262
2	171425001	171475000	0.164072	LOC132659262
2	171450001	171500000	0.197194	LOC132659262
2	171525001	171575000	0.211878	LOC132659262
2	90675001	90725000	0.0828679	LOC132659298
2	107400001	107450000	0.0752058	LOC132659303
2	107375001	107425000	0.143123	LOC132659303
2	110125001	110175000	0.0606787	LOC132659304
2	108700001	108750000	0.0627816	LOC132659304
2	109575001	109625000	0.0628755	LOC132659304
2	108800001	108850000	0.0629662	LOC132659304
2	108775001	108825000	0.0632098	LOC132659304
2	110425001	110475000	0.0650918	LOC132659304
2	109675001	109725000	0.0655167	LOC132659304
2	110150001	110200000	0.0671009	LOC132659304
2	109600001	109650000	0.0696462	LOC132659304
2	109725001	109775000	0.0716624	LOC132659304
2	109750001	109800000	0.073676	LOC132659304
2	109275001	109325000	0.0740846	LOC132659304
2	109700001	109750000	0.0743143	LOC132659304
2	108400001	108450000	0.0784573	LOC132659304
2	109525001	109575000	0.079867	LOC132659304
2	109775001	109825000	0.0814391	LOC132659304
2	109300001	109350000	0.0822165	LOC132659304
2	110300001	110350000	0.0888523	LOC132659304
2	109475001	109525000	0.0910388	LOC132659304
2	110325001	110375000	0.0943042	LOC132659304
2	108425001	108475000	0.100276	LOC132659304
2	109875001	109925000	0.111979	LOC132659304
2	110400001	110450000	0.112346	LOC132659304
2	109500001	109550000	0.114918	LOC132659304
2	109800001	109850000	0.116435	LOC132659304
2	110350001	110400000	0.122627	LOC132659304
2	110375001	110425000	0.134298	LOC132659304
2	110175001	110225000	0.149503	LOC132659304
2	110275001	110325000	0.151183	LOC132659304
2	110200001	110250000	0.157946	LOC132659304
2	110225001	110275000	0.180059	LOC132659304
2	109825001	109875000	0.198461	LOC132659304
2	109850001	109900000	0.203392	LOC132659304
2	110250001	110300000	0.20572	LOC132659304
2	122550001	122600000	0.0661507	LOC132659307
2	122450001	122500000	0.0772345	LOC132659307
2	122475001	122525000	0.113778	LOC132659307
2	197925001	197975000	0.115599	LOC132659327
2	197950001	198000000	0.124665	LOC132659327
2	228375001	228425000	0.102952	LOC132659339
2	228100001	228150000	0.0698162	LOC132659340
2	228375001	228425000	0.102952	LOC132659340
2	228375001	228425000	0.102952	LOC132659341
2	246475001	246525000	0.124682	LOC132659357
2	246425001	246475000	0.125007	LOC132659357
2	246450001	246500000	0.157169	LOC132659357
2	249725001	249775000	0.061254	LOC132659360
2	249750001	249800000	0.0685244	LOC132659360
2	140225001	140275000	0.081308	LRP2
2	140250001	140300000	0.0935932	LRP2
2	178275001	178325000	0.110381	LYPD1
2	161025001	161075000	0.061501	MBD5
2	229550001	229600000	0.134933	MFF
2	229575001	229625000	0.137948	MFF
2	112675001	112725000	0.0599448	MFSD14B
2	112575001	112625000	0.0634363	MFSD14B
2	112600001	112650000	0.0652384	MFSD14B
2	220400001	220450000	0.0885952	MIR26B
2	88950001	89000000	0.0645987	MLLT3
2	88975001	89025000	0.0799507	MLLT3
2	224875001	224925000	0.0631885	MOGAT1
2	224800001	224850000	0.0839947	MOGAT1
2	224825001	224875000	0.0987329	MOGAT1
2	82050001	82100000	0.0656899	MPDZ
2	82325001	82375000	0.06652	MPDZ
2	82300001	82350000	0.0883762	MPDZ
2	203925001	203975000	0.0724391	MPP4
2	218000001	218050000	0.0906738	MREG
2	218025001	218075000	0.135097	MREG
2	218050001	218100000	0.136849	MREG
2	119275001	119325000	0.0603511	MSTN
2	90675001	90725000	0.0828679	MTAP
2	133875001	133925000	0.0605555	MTX2
2	133825001	133875000	0.07102	MTX2
2	133850001	133900000	0.0716698	MTX2
2	139275001	139325000	0.0695566	MYO3B
2	850001	900000	0.0610343	MYT1L
2	33750001	33800000	0.0702709	NAA35
2	49950001	50000000	0.0661872	NCBP1
2	50000001	50050000	0.07534	NCBP1
2	49975001	50025000	0.0841941	NCBP1
2	178125001	178175000	0.0607412	NCKAP5
2	177750001	177800000	0.0648335	NCKAP5
2	178000001	178050000	0.0686156	NCKAP5
2	178100001	178150000	0.0765515	NCKAP5
2	178225001	178275000	0.0794402	NCKAP5
2	178025001	178075000	0.0869145	NCKAP5
2	178075001	178125000	0.0961775	NCKAP5
2	178050001	178100000	0.105184	NCKAP5
2	178275001	178325000	0.110381	NCKAP5
2	178250001	178300000	0.135541	NCKAP5
2	83025001	83075000	0.0610362	NFIB
2	83050001	83100000	0.061384	NFIB
2	82825001	82875000	0.0685947	NFIB
2	82850001	82900000	0.0896928	NFIB
2	37775001	37825000	0.061331	NFX1
2	37750001	37800000	0.0621855	NFX1
2	37800001	37850000	0.0662142	NFX1
2	234900001	234950000	0.0748782	NHSL3
2	234875001	234925000	0.0790773	NHSL3
2	113800001	113850000	0.063718	NIPA1
2	113850001	113900000	0.0687456	NIPA1
2	113900001	113950000	0.0688088	NIPA1
2	113875001	113925000	0.0852981	NIPA1
2	113775001	113825000	0.0941139	NIPA1
2	113900001	113950000	0.0688088	NIPA2
2	113925001	113975000	0.0824513	NIPA2
2	113875001	113925000	0.0852981	NIPA2
2	37650001	37700000	0.0844971	NOL6
2	28975001	29025000	0.060255	NOL8
2	28950001	29000000	0.065591	NOL8
2	113550001	113600000	0.0687824	OCA2
2	28825001	28875000	0.0664966	OGN
2	28825001	28875000	0.0664966	OMD
2	28800001	28850000	0.112622	OMD
2	246475001	246525000	0.124682	OTUD3
2	246450001	246500000	0.157169	OTUD3
2	249025001	249075000	0.0603857	PADI1
2	13625001	13675000	0.061128	PALM2AKAP2
2	13600001	13650000	0.0665363	PALM2AKAP2
2	224350001	224400000	0.0709919	PAX3
2	127400001	127450000	0.0603691	PDE1A
2	127625001	127675000	0.0654975	PDE1A
2	127600001	127650000	0.0656862	PDE1A
2	127450001	127500000	0.0738947	PDE1A
2	127350001	127400000	0.0749941	PDE1A
2	127675001	127725000	0.0818164	PDE1A
2	127375001	127425000	0.0825375	PDE1A
2	127425001	127475000	0.083596	PDE1A
2	127650001	127700000	0.105565	PDE1A
2	137325001	137375000	0.0632246	PDK1
2	43050001	43100000	0.062634	PDLIM2
2	218100001	218150000	0.11861	PECR
2	218075001	218125000	0.123904	PECR
2	218025001	218075000	0.135097	PECR
2	218050001	218100000	0.136849	PECR
2	245700001	245750000	0.0654629	PINK1
2	104600001	104650000	0.0794586	PINX1
2	151175001	151225000	0.0850399	PKP4
2	151150001	151200000	0.0980015	PKP4
2	246475001	246525000	0.124682	PLA2G2E
2	246425001	246475000	0.125007	PLA2G2E
2	246450001	246500000	0.157169	PLA2G2E
2	246425001	246475000	0.125007	PLA2G5
2	246450001	246500000	0.157169	PLA2G5
2	119275001	119325000	0.0603511	PMS1
2	127625001	127675000	0.0654975	PPP1R1C
2	127675001	127725000	0.0818164	PPP1R1C
2	127650001	127700000	0.105565	PPP1R1C
2	220800001	220850000	0.113557	PRKAG3
2	220825001	220875000	0.118628	PRKAG3
2	156850001	156900000	0.0612085	PRPF40A
2	156875001	156925000	0.0696033	PRPF40A
2	104525001	104575000	0.0600948	PRSS55
2	104450001	104500000	0.0674933	PRSS55
2	59800001	59850000	0.0651864	PRUNE2
2	59850001	59900000	0.0713548	PRUNE2
2	59825001	59875000	0.0869908	PRUNE2
2	238950001	239000000	0.0771571	PTAFR
2	235525001	235575000	0.0718088	PTP4A2
2	235500001	235550000	0.107249	PTP4A2
2	235475001	235525000	0.108695	PTP4A2
2	13900001	13950000	0.0746822	PTPN3
2	78150001	78200000	0.0621133	PTPRD
2	75925001	75975000	0.0629458	PTPRD
2	75975001	76025000	0.0671977	PTPRD
2	76025001	76075000	0.0700703	PTPRD
2	75725001	75775000	0.0708731	PTPRD
2	76000001	76050000	0.0900864	PTPRD
2	850001	900000	0.0610343	PXDN
2	175075001	175125000	0.0804131	R3HDM1
2	175125001	175175000	0.0821678	R3HDM1
2	175100001	175150000	0.121311	R3HDM1
2	149475001	149525000	0.07943	RBMS1
2	149400001	149450000	0.0817753	RBMS1
2	149425001	149475000	0.101051	RBMS1
2	149450001	149500000	0.128498	RBMS1
2	73150001	73200000	0.0660197	RCL1
2	73175001	73225000	0.0679823	RCL1
2	71650001	71700000	0.0616237	RFX3
2	71475001	71525000	0.0638875	RFX3
2	71500001	71550000	0.0867732	RFX3
2	73450001	73500000	0.0686285	RLN1
2	73425001	73475000	0.105568	RLN1
2	62000001	62050000	0.0789469	RORB
2	62050001	62100000	0.0808221	RORB
2	62025001	62075000	0.110331	RORB
2	104525001	104575000	0.0600948	RP1L1
2	104550001	104600000	0.0640218	RP1L1
2	104450001	104500000	0.0674933	RP1L1
2	104575001	104625000	0.0763569	RP1L1
2	87900001	87950000	0.0629847	RPS6
2	87875001	87925000	0.0944943	RPS6
2	87850001	87900000	0.113351	RPS6
2	107400001	107450000	0.0752058	SAP30
2	107375001	107425000	0.143123	SAP30
2	107300001	107350000	0.204355	SAP30
2	107350001	107400000	0.231895	SAP30
2	107325001	107375000	0.255477	SAP30
2	87475001	87525000	0.0690891	SAXO1
2	107200001	107250000	0.139947	SCRG1
2	107275001	107325000	0.142523	SCRG1
2	107250001	107300000	0.154635	SCRG1
2	107225001	107275000	0.155555	SCRG1
2	107300001	107350000	0.204355	SCRG1
2	107350001	107400000	0.231895	SCRG1
2	107325001	107375000	0.255477	SCRG1
2	135600001	135650000	0.0713846	SCRN3
2	235975001	236025000	0.0704603	SERINC2
2	226150001	226200000	0.0762647	SERPINE2
2	226175001	226225000	0.0788273	SERPINE2
2	23950001	24000000	0.0601426	SHC3
2	23925001	23975000	0.0774889	SHC3
2	220400001	220450000	0.0885952	SLC11A1
2	197925001	197975000	0.115599	SLC39A10
2	197950001	198000000	0.124665	SLC39A10
2	147975001	148025000	0.0616461	SLC4A10
2	147875001	147925000	0.0621211	SLC4A10
2	239800001	239850000	0.0598194	SLC9A1
2	43050001	43100000	0.062634	SORBS3
2	104600001	104650000	0.0794586	SOX7
2	52600001	52650000	0.0636413	SPAAR
2	72925001	72975000	0.0783309	SPATA6L
2	230225001	230275000	0.0698894	SPHKAP
2	235675001	235725000	0.0643351	SPOCD1
2	27100001	27150000	0.100678	SPTLC1
2	27075001	27125000	0.121737	SPTLC1
2	193325001	193375000	0.0766712	STAT4
2	193275001	193325000	0.0859208	STAT4
2	193300001	193350000	0.101816	STAT4
2	234900001	234950000	0.0748782	SYNC
2	148625001	148675000	0.0644321	TANK
2	148600001	148650000	0.0732416	TANK
2	247475001	247525000	0.0601488	TAS1R2
2	49550001	49600000	0.0619326	TBC1D2
2	174000001	174050000	0.0624539	THSD7B
2	57350001	57400000	0.106057	TLE4
2	57300001	57350000	0.1263	TLE4
2	57325001	57375000	0.16561	TLE4
2	229550001	229600000	0.134933	TM4SF20
2	229575001	229625000	0.137948	TM4SF20
2	246650001	246700000	0.0750276	TMCO4
2	218125001	218175000	0.098537	TMEM169
2	218100001	218150000	0.11861	TMEM169
2	218075001	218125000	0.123904	TMEM169
2	203925001	203975000	0.0724391	TMEM237
2	50000001	50050000	0.07534	TMOD1
2	49725001	49775000	0.0638821	TRMO
2	168950001	169000000	0.06917	TRNAC-ACA_48
2	213600001	213650000	0.0881406	TRNAC-ACA_55
2	123000001	123050000	0.0658586	TRNAC-GCA_36
2	122950001	123000000	0.104045	TRNAC-GCA_36
2	122975001	123025000	0.113013	TRNAC-GCA_36
2	235525001	235575000	0.0718088	TRNAE-CUC_15
2	235500001	235550000	0.107249	TRNAE-CUC_15
2	235475001	235525000	0.108695	TRNAE-CUC_15
2	119275001	119325000	0.0603511	TRNAE-UUC_24
2	37000001	37050000	0.0655378	TRNAG-CCC_29
2	37025001	37075000	0.0933751	TRNAG-CCC_29
2	64850001	64900000	0.0611932	TRNAG-CCC_31
2	203925001	203975000	0.0724391	TRNAG-CCC_35
2	224875001	224925000	0.0631885	TRNAG-GCC_18
2	224825001	224875000	0.0987329	TRNAG-GCC_18
2	101550001	101600000	0.0830072	TRNAG-UCC_20
2	83025001	83075000	0.0610362	TRNAH-GUG_10
2	83050001	83100000	0.061384	TRNAH-GUG_10
2	226025001	226075000	0.0690134	TRNAK-UUU_3
2	226000001	226050000	0.0810978	TRNAK-UUU_3
2	225975001	226025000	0.0857622	TRNAK-UUU_3
2	94875001	94925000	0.0614446	TRNAR-CCG
2	94850001	94900000	0.0653223	TRNAR-CCG
2	94825001	94875000	0.0704215	TRNAR-CCG
2	95125001	95175000	0.0706711	TRNAR-CCG
2	95025001	95075000	0.0879684	TRNAR-CCG
2	247775001	247825000	0.0605001	TRNAR-UCG_1
2	247825001	247875000	0.0752451	TRNAR-UCG_1
2	247800001	247850000	0.0842342	TRNAR-UCG_1
2	202175001	202225000	0.0669273	TRNAW-CCA_39
2	59125001	59175000	0.0802086	TRNAY-GUA_6
2	59150001	59200000	0.0807589	TRNAY-GUA_6
2	235975001	236025000	0.0704603	TRNAY-GUA_7
2	62000001	62050000	0.0789469	TRPM6
2	62050001	62100000	0.0808221	TRPM6
2	62025001	62075000	0.110331	TRPM6
2	50000001	50050000	0.07534	TSTD2
2	49975001	50025000	0.0841941	TSTD2
2	83850001	83900000	0.0622367	TTC39B
2	83825001	83875000	0.0622681	TTC39B
2	37525001	37575000	0.06548	UBAP2
2	37550001	37600000	0.0688208	UBAP2
2	37575001	37625000	0.0800772	UBAP2
2	37550001	37600000	0.0688208	UBE2R2
2	37575001	37625000	0.0800772	UBE2R2
2	37650001	37700000	0.0844971	UBE2R2
2	37600001	37650000	0.0903919	UBE2R2
2	37625001	37675000	0.09209	UBE2R2
2	175075001	175125000	0.0804131	UBXN4
2	175100001	175150000	0.121311	UBXN4
2	117225001	117275000	0.0642905	UGGT1
2	117250001	117300000	0.0771802	UGGT1
2	53100001	53150000	0.0601498	UNC13B
2	53150001	53200000	0.0772742	UNC13B
2	220425001	220475000	0.0854685	USP37
2	220425001	220475000	0.0854685	VIL1
2	220400001	220450000	0.0885952	VIL1
2	239550001	239600000	0.0614658	WASF2
2	239500001	239550000	0.0614766	WASF2
2	239525001	239575000	0.0658068	WASF2
2	226025001	226075000	0.0690134	WDFY1
2	226000001	226050000	0.0810978	WDFY1
2	225975001	226025000	0.0857622	WDFY1
2	205000001	205050000	0.0679559	WDR12
2	28200001	28250000	0.0644326	WNK2
2	220875001	220925000	0.0658129	WNT10A
2	220850001	220900000	0.0686386	WNT10A
2	220825001	220875000	0.118628	WNT10A
2	220850001	220900000	0.0686386	WNT6
2	220800001	220850000	0.113557	WNT6
2	220825001	220875000	0.118628	WNT6
2	49950001	50000000	0.0661872	XPA
2	50000001	50050000	0.07534	XPA
2	49975001	50025000	0.0841941	XPA
2	218150001	218200000	0.0677431	XRCC5
2	218125001	218175000	0.098537	XRCC5
2	218100001	218150000	0.11861	XRCC5
2	235975001	236025000	0.0704603	ZCCHC17
2	83325001	83375000	0.0735563	ZDHHC21
2	29075001	29125000	0.0660884	ZNF484
2	29050001	29100000	0.0692049	ZNF484
2	175400001	175450000	0.0785621	ZRANB3
2	122575001	122625000	0.0618536	ZSWIM2
2	122550001	122600000	0.0661507	ZSWIM2
2	122450001	122500000	0.0772345	ZSWIM2
2	122475001	122525000	0.113778	ZSWIM2
3	169725001	169775000	0.0612687	ACTR6
3	11400001	11450000	0.0600796	ADGRD2
3	43750001	43800000	0.0607439	AFTPH
3	43725001	43775000	0.0658554	AFTPH
3	43825001	43875000	0.0696681	AFTPH
3	36275001	36325000	0.0652347	ALK
3	36075001	36125000	0.0653422	ALK
3	36250001	36300000	0.0721829	ALK
3	162150001	162200000	0.0876807	ARHGAP9
3	162125001	162175000	0.130137	ARHGAP9
3	162000001	162050000	0.061284	ARHGEF25
3	162050001	162100000	0.168299	ARHGEF25
3	136175001	136225000	0.0659559	ASIC1
3	33150001	33200000	0.0808267	ASXL2
3	33225001	33275000	0.0813789	ASXL2
3	33200001	33250000	0.0842192	ASXL2
3	33175001	33225000	0.091643	ASXL2
3	31500001	31550000	0.0602189	ATAD2B
3	31475001	31525000	0.0607865	ATAD2B
3	31450001	31500000	0.0768462	ATAD2B
3	161725001	161775000	0.0692586	ATP23
3	132825001	132875000	0.0599835	ATP5MC2
3	132850001	132900000	0.0616856	ATP5MC2
3	132875001	132925000	0.0656187	ATP5MC2
3	132900001	132950000	0.0825208	ATP5MC2
3	222000001	222050000	0.0621187	ATXN10
3	221975001	222025000	0.0729974	ATXN10
3	162000001	162050000	0.061284	B4GALNT1
3	161975001	162025000	0.0650124	B4GALNT1
3	215725001	215775000	0.06401	BAIAP2L2
3	63500001	63550000	0.0753774	BCL11A
3	63525001	63575000	0.077532	BCL11A
3	169725001	169775000	0.0612687	BLTP3B
3	216950001	217000000	0.0684299	CACNA1I
3	216925001	216975000	0.0723136	CACNA1I
3	132825001	132875000	0.0599835	CALCOCO1
3	58625001	58675000	0.0826543	CD8A
3	209975001	210025000	0.0603472	CD9
3	215250001	215300000	0.0632784	CDC42EP1
3	8425001	8475000	0.0904753	CDK9
3	202750001	202800000	0.0657754	CDKN1B
3	202775001	202825000	0.106137	CDKN1B
3	130600001	130650000	0.0763084	CEP83
3	130550001	130600000	0.113612	CEP83
3	130575001	130625000	0.129913	CEP83
3	136175001	136225000	0.0659559	CERS5
3	136150001	136200000	0.0723463	CERS5
3	8475001	8525000	0.077729	CFAP157
3	8450001	8500000	0.11796	CFAP157
3	218225001	218275000	0.0686479	CHADL
3	33775001	33825000	0.0621659	CIB4
3	207200001	207250000	0.0601099	CLEC4A
3	207250001	207300000	0.08298	CLEC4A
3	207225001	207275000	0.107589	CLEC4A
3	207250001	207300000	0.08298	CLEC4D
3	207225001	207275000	0.107589	CLEC4D
3	207250001	207300000	0.08298	CLEC4E
3	207200001	207250000	0.0601099	CLEC6A
3	207250001	207300000	0.08298	CLEC6A
3	207225001	207275000	0.107589	CLEC6A
3	46075001	46125000	0.104765	COMMD1
3	46125001	46175000	0.139914	COMMD1
3	46100001	46150000	0.186682	COMMD1
3	150725001	150775000	0.0711847	CPSF6
3	150750001	150800000	0.0845269	CPSF6
3	150800001	150850000	0.111093	CPSF6
3	150775001	150825000	0.118062	CPSF6
3	212050001	212100000	0.0690574	CRACR2A
3	202825001	202875000	0.090441	CREBL2
3	202800001	202850000	0.0985122	CREBL2
3	135100001	135150000	0.0874751	CSRNP2
3	135125001	135175000	0.115142	CSRNP2
3	161775001	161825000	0.063048	CTDSP2
3	161725001	161775000	0.0692586	CTDSP2
3	161750001	161800000	0.0894827	CTDSP2
3	162125001	162175000	0.130137	DCTN2
3	162100001	162150000	0.167965	DCTN2
3	162075001	162125000	0.209207	DCTN2
3	162125001	162175000	0.130137	DDIT3
3	162100001	162150000	0.167965	DDIT3
3	184025001	184075000	0.0773993	DENND5B
3	184000001	184050000	0.0786239	DENND5B
3	169725001	169775000	0.0612687	DEPDC4
3	34350001	34400000	0.0625297	DNAJC5G
3	34375001	34425000	0.0822657	DNAJC5G
3	33600001	33650000	0.0638413	DRC1
3	33625001	33675000	0.0737844	DRC1
3	162050001	162100000	0.168299	DTX3
3	38050001	38100000	0.0700627	EHD3
3	38025001	38075000	0.0978551	EHD3
3	34375001	34425000	0.0822657	EIF2B4
3	216950001	217000000	0.0684299	ENTHD1
3	216925001	216975000	0.0723136	ENTHD1
3	218125001	218175000	0.0686415	EP300
3	218100001	218150000	0.0732428	EP300
3	163400001	163450000	0.0797586	ERBB3
3	163375001	163425000	0.0793627	ESYT1
3	163400001	163450000	0.0797586	ESYT1
3	193075001	193125000	0.0730087	ETNK1
3	193050001	193100000	0.0755434	ETNK1
3	193150001	193200000	0.0996306	ETNK1
3	193100001	193150000	0.136547	ETNK1
3	193125001	193175000	0.155811	ETNK1
3	94750001	94800000	0.0639749	EXOC6B
3	94775001	94825000	0.0759422	EXOC6B
3	136625001	136675000	0.0622756	FAM186B
3	136600001	136650000	0.0654902	FAM186B
3	188450001	188500000	0.109766	FGFR1OP2
3	136625001	136675000	0.0622756	FMNL3
3	136600001	136650000	0.0654902	FMNL3
3	136500001	136550000	0.0711458	FMNL3
3	136525001	136575000	0.0748776	FMNL3
3	34475001	34525000	0.0867655	FNDC4
3	76100001	76150000	0.0703407	FOXN2
3	8425001	8475000	0.0904753	FPGS
3	205275001	205325000	0.0645423	GABARAPL1
3	33350001	33400000	0.0824438	GAREM2
3	38950001	39000000	0.060813	GFPT1
3	38975001	39025000	0.065253	GFPT1
3	215250001	215300000	0.0632784	GGA1
3	215275001	215325000	0.075117	GGA1
3	162150001	162200000	0.0876807	GLI1
3	162125001	162175000	0.130137	GLI1
3	136175001	136225000	0.0659559	GPD1
3	202750001	202800000	0.0657754	GPR19
3	202825001	202875000	0.090441	GPR19
3	202800001	202850000	0.0985122	GPR19
3	202775001	202825000	0.106137	GPR19
3	34350001	34400000	0.0625297	GTF3C2
3	34375001	34425000	0.0822657	GTF3C2
3	132075001	132125000	0.0697257	GTSF1
3	132100001	132150000	0.0842021	GTSF1
3	132050001	132100000	0.0924956	GTSF1
3	132125001	132175000	0.0950392	GTSF1
3	6300001	6350000	0.0790774	HMCN2
3	6325001	6375000	0.117431	HMCN2
3	154025001	154075000	0.0707054	HMGA2
3	154125001	154175000	0.0903392	HMGA2
3	154100001	154150000	0.123956	HMGA2
3	154075001	154125000	0.126474	HMGA2
3	154050001	154100000	0.148288	HMGA2
3	132475001	132525000	0.0628293	HOXC10
3	132500001	132550000	0.102233	HOXC10
3	132525001	132575000	0.140726	HOXC10
3	132500001	132550000	0.102233	HOXC11
3	132525001	132575000	0.140726	HOXC11
3	132550001	132600000	0.117028	HOXC12
3	132525001	132575000	0.140726	HOXC12
3	132575001	132625000	0.090101	HOXC13
3	132550001	132600000	0.117028	HOXC13
3	132525001	132575000	0.140726	HOXC13
3	132475001	132525000	0.0628293	HOXC5
3	132450001	132500000	0.0817629	HOXC5
3	132425001	132475000	0.143009	HOXC5
3	132475001	132525000	0.0628293	HOXC6
3	132450001	132500000	0.0817629	HOXC6
3	132500001	132550000	0.102233	HOXC6
3	132475001	132525000	0.0628293	HOXC8
3	132450001	132500000	0.0817629	HOXC8
3	132500001	132550000	0.102233	HOXC8
3	132475001	132525000	0.0628293	HOXC9
3	132500001	132550000	0.102233	HOXC9
3	34450001	34500000	0.0799572	IFT172
3	34475001	34525000	0.0867655	IFT172
3	59850001	59900000	0.0695475	IL1F10
3	59900001	59950000	0.0828361	IL1F10
3	59875001	59925000	0.0875552	IL1F10
3	59850001	59900000	0.0695475	IL1RN
3	59900001	59950000	0.0828361	IL1RN
3	59875001	59925000	0.0875552	IL1RN
3	59900001	59950000	0.0828361	IL36RN
3	59875001	59925000	0.0875552	IL36RN
3	162150001	162200000	0.0876807	INHBC
3	162150001	162200000	0.0876807	INHBE
3	102750001	102800000	0.0784323	INPP4A
3	188475001	188525000	0.107622	INTS13
3	188450001	188500000	0.109766	INTS13
3	212950001	213000000	0.0609763	IQSEC3
3	212975001	213025000	0.0982881	IQSEC3
3	132100001	132150000	0.0842021	ITGA5
3	132125001	132175000	0.0950392	ITGA5
3	33800001	33850000	0.0650028	KCNK3
3	33275001	33325000	0.0637937	KIF3C
3	33250001	33300000	0.0693386	KIF3C
3	33150001	33200000	0.0808267	KIF3C
3	33225001	33275000	0.0813789	KIF3C
3	33200001	33250000	0.0842192	KIF3C
3	33175001	33225000	0.091643	KIF3C
3	162100001	162150000	0.167965	KIF5A
3	162050001	162100000	0.168299	KIF5A
3	162075001	162125000	0.209207	KIF5A
3	31500001	31550000	0.0602189	KLHL29
3	31475001	31525000	0.0607865	KLHL29
3	31425001	31475000	0.0755207	KLHL29
3	31450001	31500000	0.0768462	KLHL29
3	205775001	205825000	0.0810195	KLRF1
3	205750001	205800000	0.0859553	KLRF1
3	133725001	133775000	0.0678247	KRT1
3	133675001	133725000	0.0693573	KRT1
3	133700001	133750000	0.0868806	KRT1
3	133475001	133525000	0.0871713	KRT18
3	133450001	133500000	0.0916399	KRT18
3	133725001	133775000	0.0678247	KRT2
3	133675001	133725000	0.0693573	KRT2
3	133700001	133750000	0.0868806	KRT2
3	133750001	133800000	0.080277	KRT74
3	133625001	133675000	0.0615005	KRT77
3	133675001	133725000	0.0693573	KRT77
3	133700001	133750000	0.0868806	KRT77
3	133475001	133525000	0.0871713	KRT8
3	133450001	133500000	0.0916399	KRT8
3	34450001	34500000	0.0799572	KRTCAP3
3	34475001	34525000	0.0867655	KRTCAP3
3	177775001	177825000	0.0619378	LARGE1
3	178500001	178550000	0.063894	LARGE1
3	178475001	178525000	0.0785608	LARGE1
3	177750001	177800000	0.0812215	LARGE1
3	37075001	37125000	0.0634558	LBH
3	37100001	37150000	0.0712553	LBH
3	28625001	28675000	0.0667276	LDAH
3	28600001	28650000	0.0740893	LDAH
3	194075001	194125000	0.068768	LDHB
3	135100001	135150000	0.0874751	LETMD1
3	135125001	135175000	0.115142	LETMD1
3	215250001	215300000	0.0632784	LGALS2
3	215275001	215325000	0.075117	LGALS2
3	43750001	43800000	0.0607439	LGALSL
3	43825001	43875000	0.0696681	LGALSL
3	136150001	136200000	0.0723463	LIMA1
3	205625001	205675000	0.104345	LOC101102973
3	205600001	205650000	0.117446	LOC101102973
3	205625001	205675000	0.104345	LOC101103227
3	205600001	205650000	0.117446	LOC101103227
3	205775001	205825000	0.0810195	LOC101103714
3	205750001	205800000	0.0859553	LOC101103714
3	162825001	162875000	0.0692257	LOC101105146
3	162800001	162850000	0.0880539	LOC101105146
3	13350001	13400000	0.114791	LOC101105228
3	13400001	13450000	0.132182	LOC101105228
3	13375001	13425000	0.154272	LOC101105228
3	33275001	33325000	0.0637937	LOC101109692
3	33250001	33300000	0.0693386	LOC101109692
3	33300001	33350000	0.0755493	LOC101109692
3	33225001	33275000	0.0813789	LOC101109692
3	133725001	133775000	0.0678247	LOC101109951
3	133750001	133800000	0.080277	LOC101109951
3	133700001	133750000	0.0868806	LOC101109951
3	133725001	133775000	0.0678247	LOC101110219
3	133750001	133800000	0.080277	LOC101110219
3	133625001	133675000	0.0615005	LOC101111271
3	12950001	13000000	0.059995	LOC101111436
3	133625001	133675000	0.0615005	LOC101111791
3	133675001	133725000	0.0693573	LOC101111791
3	164425001	164475000	0.101619	LOC101111875
3	164450001	164500000	0.101619	LOC101111875
3	164475001	164525000	0.162492	LOC101111875
3	13350001	13400000	0.114791	LOC101112963
3	13400001	13450000	0.132182	LOC101112963
3	13375001	13425000	0.154272	LOC101112963
3	12875001	12925000	0.0697894	LOC101114183
3	12875001	12925000	0.0697894	LOC101114434
3	43750001	43800000	0.0607439	LOC101114597
3	43725001	43775000	0.0658554	LOC101114597
3	12950001	13000000	0.059995	LOC101114694
3	12875001	12925000	0.0697894	LOC101114694
3	12950001	13000000	0.059995	LOC101114946
3	12950001	13000000	0.059995	LOC101115201
3	12950001	13000000	0.059995	LOC101115448
3	104625001	104675000	0.0639184	LOC101116299
3	13125001	13175000	0.0629369	LOC101116470
3	13125001	13175000	0.0629369	LOC101116720
3	13125001	13175000	0.0629369	LOC101116979
3	164275001	164325000	0.0707298	LOC101117235
3	164325001	164375000	0.154924	LOC101117235
3	164300001	164350000	0.156822	LOC101117235
3	13125001	13175000	0.0629369	LOC101117238
3	104600001	104650000	0.0620012	LOC101117493
3	104575001	104625000	0.0715333	LOC101117493
3	164425001	164475000	0.101619	LOC101117745
3	164350001	164400000	0.151117	LOC101117745
3	164375001	164425000	0.164073	LOC101117745
3	164525001	164575000	0.0820289	LOC101118006
3	164500001	164550000	0.137974	LOC101118006
3	164475001	164525000	0.162492	LOC101118006
3	164525001	164575000	0.0820289	LOC101118260
3	164500001	164550000	0.137974	LOC101118260
3	164525001	164575000	0.0820289	LOC101118518
3	177250001	177300000	0.0734067	LOC101119384
3	136175001	136225000	0.0659559	LOC101119459
3	136150001	136200000	0.0723463	LOC101119459
3	177250001	177300000	0.0734067	LOC101119629
3	162000001	162050000	0.061284	LOC101119634
3	162050001	162100000	0.168299	LOC101119634
3	13400001	13450000	0.132182	LOC101120070
3	13375001	13425000	0.154272	LOC101120070
3	13400001	13450000	0.132182	LOC101120564
3	13375001	13425000	0.154272	LOC101120564
3	13400001	13450000	0.132182	LOC101120821
3	205600001	205650000	0.117446	LOC101120999
3	164350001	164400000	0.151117	LOC101122678
3	164325001	164375000	0.154924	LOC101122678
3	164300001	164350000	0.156822	LOC101122678
3	164375001	164425000	0.164073	LOC101122678
3	132825001	132875000	0.0599835	LOC101123619
3	132850001	132900000	0.0616856	LOC101123619
3	132950001	133000000	0.0629255	LOC101123619
3	132875001	132925000	0.0656187	LOC101123619
3	132975001	133025000	0.0661847	LOC101123619
3	132925001	132975000	0.0699291	LOC101123619
3	132900001	132950000	0.0825208	LOC101123619
3	13125001	13175000	0.0629369	LOC105601967
3	1450001	1500000	0.0705758	LOC105607203
3	1425001	1475000	0.0768233	LOC105607203
3	130200001	130250000	0.0601412	LOC105607935
3	130175001	130225000	0.0658652	LOC105607935
3	215275001	215325000	0.075117	LOC105609488
3	215250001	215300000	0.0632784	LOC105609489
3	215275001	215325000	0.075117	LOC105609489
3	215175001	215225000	0.06229	LOC105610007
3	135100001	135150000	0.0874751	LOC105610932
3	135125001	135175000	0.115142	LOC105610932
3	132500001	132550000	0.102233	LOC105611004
3	132550001	132600000	0.117028	LOC105611004
3	132525001	132575000	0.140726	LOC105611004
3	132500001	132550000	0.102233	LOC105611006
3	132525001	132575000	0.140726	LOC105611006
3	132450001	132500000	0.0817629	LOC105611011
3	132400001	132450000	0.0926341	LOC105611011
3	132425001	132475000	0.143009	LOC105611011
3	132450001	132500000	0.0817629	LOC105611012
3	132400001	132450000	0.0926341	LOC105611012
3	132425001	132475000	0.143009	LOC105611012
3	132400001	132450000	0.0926341	LOC105611015
3	196275001	196325000	0.0987501	LOC105611558
3	202750001	202800000	0.0657754	LOC105611784
3	202800001	202850000	0.0985122	LOC105611784
3	202775001	202825000	0.106137	LOC105611784
3	205275001	205325000	0.0645423	LOC105613002
3	132475001	132525000	0.0628293	LOC105614720
3	132500001	132550000	0.102233	LOC105614720
3	185325001	185375000	0.0636041	LOC105614817
3	185250001	185300000	0.0642885	LOC105614817
3	185300001	185350000	0.0763527	LOC105614817
3	185275001	185325000	0.077	LOC105614817
3	185225001	185275000	0.0800402	LOC105614817
3	202750001	202800000	0.0657754	LOC105614839
3	202775001	202825000	0.106137	LOC105614839
3	215175001	215225000	0.06229	LOC105614866
3	176750001	176800000	0.11031	LOC105614892
[truncated: 5,368 more rows]

## Sheet: Table S7
Supplementary Table S7. A summary of genes from π ratio in WAD
Chromosome	Starting position	Ending position	π ratio	Gene
1	112600001	112650000	0.345926	ADAMTS4
1	100550001	100600000	0.244544	ADAMTSL4
1	265650001	265700000	0.343276	ADARB1
1	77325001	77375000	0.290383	AGL
1	77350001	77400000	0.354087	AGL
1	77250001	77300000	0.402079	AGL
1	38800001	38850000	0.232223	ALG6
1	38775001	38825000	0.435837	ALG6
1	87350001	87400000	0.350152	ALX3
1	255600001	255650000	0.375598	AMOTL2
1	71350001	71400000	0.234316	ARHGAP29
1	71425001	71475000	0.268266	ARHGAP29
1	71375001	71425000	0.421163	ARHGAP29
1	71400001	71450000	0.559512	ARHGAP29
1	106975001	107025000	0.274732	ARHGEF11
1	159325001	159375000	0.300643	ARL13B
1	162975001	163025000	0.408311	ARL6
1	205025001	205075000	0.243217	ATP11B
1	122075001	122125000	0.231741	ATP5PO
1	122275001	122325000	0.319933	ATP5PO
1	260450001	260500000	0.249835	B3GALT5
1	112600001	112650000	0.345926	B4GALT3
1	173300001	173350000	0.245262	BBX
1	173225001	173275000	0.259876	BBX
1	173500001	173550000	0.261581	BBX
1	173450001	173500000	0.293961	BBX
1	173250001	173300000	0.303059	BBX
1	173475001	173525000	0.321752	BBX
1	173525001	173575000	0.336623	BBX
1	173600001	173650000	0.485018	BBX
1	173550001	173600000	0.567057	BBX
1	173575001	173625000	0.610351	BBX
1	178875001	178925000	0.253412	BOC
1	178900001	178950000	0.375642	BOC
1	100000001	100050000	0.254015	BOLA1
1	99975001	100025000	0.684664	BOLA1
1	99950001	100000000	1.19478	BOLA1
1	26475001	26525000	0.244893	BTF3L4
1	113875001	113925000	0.475296	C1H1orf226
1	113900001	113950000	0.954827	C1H1orf226
1	31450001	31500000	0.225575	C8A
1	31475001	31525000	0.259997	C8A
1	31600001	31650000	0.257986	C8B
1	31575001	31625000	0.337577	C8B
1	40075001	40125000	0.249426	CACHD1
1	152750001	152800000	0.231646	CADM2
1	154950001	155000000	0.250539	CADM2
1	153575001	153625000	0.275907	CADM2
1	153550001	153600000	0.279755	CADM2
1	152825001	152875000	0.297126	CADM2
1	152775001	152825000	0.310525	CADM2
1	152800001	152850000	0.405742	CADM2
1	187475001	187525000	0.239802	CASR
1	26725001	26775000	0.229713	CC2D1B
1	26750001	26800000	0.440049	CC2D1B
1	189125001	189175000	0.227975	CCDC14
1	172975001	173025000	0.237777	CCDC54
1	93925001	93975000	0.446648	CD58
1	178900001	178950000	0.375642	CFAP44
1	174300001	174350000	0.380885	CIP2A
1	105175001	105225000	0.242736	CKS1B
1	165175001	165225000	0.285799	CMSS1
1	165150001	165200000	0.291639	CMSS1
1	165300001	165350000	0.312211	CMSS1
1	258975001	259025000	0.234193	CPNE4
1	258450001	258500000	0.236127	CPNE4
1	258650001	258700000	0.262722	CPNE4
1	258150001	258200000	0.264946	CPNE4
1	258700001	258750000	0.267743	CPNE4
1	258375001	258425000	0.288864	CPNE4
1	258075001	258125000	0.354853	CPNE4
1	258125001	258175000	0.426796	CPNE4
1	258300001	258350000	0.438219	CPNE4
1	258100001	258150000	0.462787	CPNE4
1	258350001	258400000	0.622731	CPNE4
1	258325001	258375000	0.918849	CPNE4
1	104350001	104400000	0.599824	CREB3L4
1	162975001	163025000	0.408311	CRYBG3
1	175001	225000	0.232521	D2HGDH
1	31600001	31650000	0.257986	DAB1
1	31575001	31625000	0.337577	DAB1
1	274650001	274700000	0.247777	DAZL
1	91975001	92025000	0.231629	DENND2C
1	7600001	7650000	0.291374	DGKD
1	27975001	28025000	0.408221	DMRTB1
1	28000001	28050000	0.863959	DMRTB1
1	28025001	28075000	1.20383	DMRTB1
1	78350001	78400000	0.236183	DPH5
1	78325001	78375000	0.336831	DPH5
1	75025001	75075000	0.296043	DPYD
1	261350001	261400000	0.298875	DSCAM
1	187800001	187850000	0.403602	DTX3L
1	187775001	187825000	0.673171	DTX3L
1	270200001	270250000	0.328567	DYRK1A
1	270225001	270275000	0.354475	DYRK1A
1	85900001	85950000	0.354012	EEIG2
1	100550001	100600000	0.244544	ENSA
1	162600001	162650000	0.235145	EPHA6
1	162800001	162850000	0.294964	EPHA6
1	161875001	161925000	0.304004	EPHA6
1	161850001	161900000	0.337961	EPHA6
1	162825001	162875000	0.354811	EPHA6
1	238175001	238225000	0.28506	ERICH6
1	238150001	238200000	0.286474	ERICH6
1	106975001	107025000	0.274732	ETV3L
1	69700001	69750000	0.543531	EVI5
1	20925001	20975000	0.292663	FAAH
1	20900001	20950000	0.327185	FAAH
1	112600001	112650000	0.345926	FCER1G
1	99900001	99950000	0.440063	FCGR1A
1	112950001	113000000	0.657993	FCGR3A
1	108050001	108100000	0.325434	FCRL1
1	34175001	34225000	0.317848	FGGY
1	34225001	34275000	0.333453	FGGY
1	34200001	34250000	0.789207	FGGY
1	165175001	165225000	0.285799	FILIP1L
1	165150001	165200000	0.291639	FILIP1L
1	165300001	165350000	0.312211	FILIP1L
1	105175001	105225000	0.242736	FLAD1
1	70600001	70650000	0.258565	FNBP1L
1	31450001	31500000	0.225575	FYB2
1	31350001	31400000	0.263516	FYB2
1	175001	225000	0.232521	GAL3ST2
1	264825001	264875000	0.262902	GATD3
1	264800001	264850000	0.300377	GATD3
1	69650001	69700000	0.409705	GFI1
1	69700001	69750000	0.543531	GFI1
1	69675001	69725000	0.577255	GFI1
1	215675001	215725000	0.228926	GHSR
1	215700001	215750000	0.245729	GHSR
1	54575001	54625000	0.261515	GIPC2
1	27975001	28025000	0.408221	GLIS1
1	28050001	28100000	0.568272	GLIS1
1	28000001	28050000	0.863959	GLIS1
1	28025001	28075000	1.20383	GLIS1
1	105825001	105875000	0.381488	GON4L
1	105800001	105850000	0.384974	GON4L
1	185900001	185950000	0.392529	GPR156
1	185925001	185975000	0.510174	GPR156
1	217925001	217975000	0.272186	GPR160
1	188700001	188750000	0.272224	HACD2
1	188725001	188775000	0.376883	HACD2
1	104525001	104575000	0.235251	HAX1
1	190250001	190300000	0.244602	HEG1
1	16225001	16275000	0.334299	HIVEP3
1	269850001	269900000	0.253089	HLCS
1	112925001	112975000	0.410314	HSPA6
1	112950001	113000000	0.657993	HSPA6
1	173925001	173975000	0.267556	IFT57
1	93925001	93975000	0.446648	IGSF3
1	42850001	42900000	0.241449	IL23R
1	191025001	191075000	0.252462	IQCG
1	106450001	106500000	0.252486	IQGAP3
1	38800001	38850000	0.232223	ITGB3BP
1	190150001	190200000	0.290573	ITGB5
1	122275001	122325000	0.319933	ITSN1
1	104350001	104400000	0.599824	JTB
1	278400001	278450000	0.303228	KAT2B
1	278250001	278300000	0.318642	KAT2B
1	278375001	278425000	0.404136	KAT2B
1	278325001	278375000	0.462054	KAT2B
1	278350001	278400000	0.465615	KAT2B
1	278275001	278325000	0.519832	KAT2B
1	278300001	278350000	0.522057	KAT2B
1	232225001	232275000	0.27796	KCNAB1
1	232275001	232325000	0.300604	KCNAB1
1	232200001	232250000	0.302343	KCNAB1
1	111025001	111075000	0.291996	KCNJ10
1	208950001	209000000	0.293884	KCNMB2
1	187775001	187825000	0.673171	KPNA1
1	227550001	227600000	0.2725	KPNA4
1	227575001	227625000	0.434687	KPNA4
1	227625001	227675000	0.484136	KPNA4
1	227600001	227650000	0.615876	KPNA4
1	28525001	28575000	0.347273	LDLRAD1
1	28550001	28600000	0.407081	LDLRAD1
1	105175001	105225000	0.242736	LENEP
1	41225001	41275000	0.306053	LEPR
1	278550001	278600000	0.238318	LOC101101875
1	278525001	278575000	0.293987	LOC101101875
1	278500001	278550000	0.373351	LOC101101875
1	278475001	278525000	0.436338	LOC101101875
1	20900001	20950000	0.327185	LOC101102851
1	242575001	242625000	0.248606	LOC101102861
1	242550001	242600000	0.288965	LOC101102861
1	20925001	20975000	0.292663	LOC101103602
1	17775001	17825000	0.280163	LOC101105621
1	112925001	112975000	0.410314	LOC101106730
1	112950001	113000000	0.657993	LOC101106730
1	17775001	17825000	0.280163	LOC101108173
1	17775001	17825000	0.280163	LOC101108434
1	108000001	108050000	0.354302	LOC101108789
1	108025001	108075000	0.427732	LOC101108789
1	108200001	108250000	0.255511	LOC101109575
1	108625001	108675000	0.260738	LOC101110103
1	269875001	269925000	0.244045	LOC101110116
1	109175001	109225000	0.287927	LOC101111409
1	109200001	109250000	0.348451	LOC101111409
1	97200001	97250000	0.231797	LOC101112189
1	97200001	97250000	0.231797	LOC101112445
1	108050001	108100000	0.325434	LOC101112874
1	108000001	108050000	0.354302	LOC101112874
1	108025001	108075000	0.427732	LOC101112874
1	108200001	108250000	0.255511	LOC101113122
1	187800001	187850000	0.403602	LOC101114575
1	219775001	219825000	0.233682	LOC101114669
1	219475001	219525000	0.249783	LOC101114669
1	219750001	219800000	0.288923	LOC101114669
1	219425001	219475000	0.346009	LOC101114669
1	219450001	219500000	0.351651	LOC101114669
1	278250001	278300000	0.318642	LOC101115506
1	236750001	236800000	0.426131	LOC101115671
1	236800001	236850000	0.73656	LOC101115671
1	236775001	236825000	0.766957	LOC101115671
1	99925001	99975000	0.805965	LOC101115753
1	99950001	100000000	1.19478	LOC101115753
1	237000001	237050000	0.282733	LOC101116193
1	99900001	99950000	0.440063	LOC101120207
1	99925001	99975000	0.805965	LOC101120207
1	99900001	99950000	0.440063	LOC101120455
1	99925001	99975000	0.805965	LOC101120455
1	99900001	99950000	0.440063	LOC101120877
1	99925001	99975000	0.805965	LOC101120877
1	85700001	85750000	0.297132	LOC101121385
1	85725001	85775000	0.39797	LOC101121385
1	99925001	99975000	0.805965	LOC101121387
1	99950001	100000000	1.19478	LOC101121387
1	99925001	99975000	0.805965	LOC101121643
1	99950001	100000000	1.19478	LOC101121643
1	99975001	100025000	0.684664	LOC101122148
1	99925001	99975000	0.805965	LOC101122148
1	99950001	100000000	1.19478	LOC101122148
1	100000001	100050000	0.254015	LOC101122398
1	99975001	100025000	0.684664	LOC101122398
1	99950001	100000000	1.19478	LOC101122398
1	99975001	100025000	0.684664	LOC101122645
1	99950001	100000000	1.19478	LOC101122645
1	99975001	100025000	0.684664	LOC101122904
1	99950001	100000000	1.19478	LOC101122904
1	188700001	188750000	0.272224	LOC105602261
1	206175001	206225000	0.26547	LOC105603067
1	278525001	278575000	0.293987	LOC105605100
1	278500001	278550000	0.373351	LOC105605100
1	278450001	278500000	0.418267	LOC105605100
1	278475001	278525000	0.436338	LOC105605100
1	31150001	31200000	0.258585	LOC105608340
1	31125001	31175000	0.295792	LOC105608340
1	2575001	2625000	0.355649	LOC105609211
1	63825001	63875000	0.244558	LOC105609232
1	63850001	63900000	0.39211	LOC105609232
1	26475001	26525000	0.244893	LOC105609508
1	26725001	26775000	0.229713	LOC105609509
1	26750001	26800000	0.440049	LOC105609509
1	26775001	26825000	0.549175	LOC105609509
1	7250001	7300000	0.24791	LOC105610609
1	7275001	7325000	0.29396	LOC105610609
1	100550001	100600000	0.244544	LOC105612466
1	54575001	54625000	0.261515	LOC105614727
1	78350001	78400000	0.236183	LOC105615111
1	78325001	78375000	0.336831	LOC105615111
1	212225001	212275000	0.239923	LOC105615767
1	106450001	106500000	0.252486	LOC105615960
1	106425001	106475000	0.317625	LOC105615960
1	7250001	7300000	0.24791	LOC105616273
1	7350001	7400000	0.274562	LOC105616317
1	143050001	143100000	0.506162	LOC106990868
1	143025001	143075000	0.590092	LOC106990868
1	217800001	217850000	0.232603	LOC106990881
1	235600001	235650000	0.230202	LOC114109738
1	235550001	235600000	0.309485	LOC114109738
1	235575001	235625000	0.343195	LOC114109738
1	237200001	237250000	0.287848	LOC114109980
1	237175001	237225000	0.294604	LOC114109980
1	77325001	77375000	0.290383	LOC114110975
1	77350001	77400000	0.354087	LOC114110975
1	269875001	269925000	0.244045	LOC114110987
1	269850001	269900000	0.253089	LOC114110987
1	37525001	37575000	0.348177	LOC114111027
1	37500001	37550000	0.364355	LOC114111027
1	241500001	241550000	0.327973	LOC114111032
1	241525001	241575000	0.375761	LOC114111032
1	104400001	104450000	0.24555	LOC114111071
1	15725001	15775000	0.257089	LOC114111142
1	15700001	15750000	0.27054	LOC114111142
1	261350001	261400000	0.298875	LOC114111146
1	190175001	190225000	0.260897	LOC114111177
1	190150001	190200000	0.290573	LOC114111177
1	131775001	131825000	0.25545	LOC114111180
1	131975001	132025000	0.266416	LOC114111180
1	132100001	132150000	0.273258	LOC114111180
1	132025001	132075000	0.286136	LOC114111180
1	131800001	131850000	0.288887	LOC114111180
1	132050001	132100000	0.342543	LOC114111180
1	132000001	132050000	0.356582	LOC114111180
1	132075001	132125000	0.445999	LOC114111180
1	269875001	269925000	0.244045	LOC114111181
1	269850001	269900000	0.253089	LOC114111181
1	217925001	217975000	0.272186	LOC114111199
1	191025001	191075000	0.252462	LOC114111238
1	28575001	28625000	0.311703	LOC114111306
1	28550001	28600000	0.407081	LOC114111306
1	104525001	104575000	0.235251	LOC114111312
1	104525001	104575000	0.235251	LOC114111313
1	105175001	105225000	0.242736	LOC114111322
1	217925001	217975000	0.272186	LOC114111350
1	227625001	227675000	0.484136	LOC114111379
1	227600001	227650000	0.615876	LOC114111379
1	278425001	278475000	0.363845	LOC114112931
1	278450001	278500000	0.418267	LOC114112931
1	278475001	278525000	0.436338	LOC114112931
1	103425001	103475000	0.273358	LOC114113088
1	70600001	70650000	0.258565	LOC114113093
1	99900001	99950000	0.440063	LOC114113187
1	99925001	99975000	0.805965	LOC114113187
1	99950001	100000000	1.19478	LOC114113187
1	7300001	7350000	0.274068	LOC114113989
1	7275001	7325000	0.29396	LOC114113989
1	26475001	26525000	0.244893	LOC114114872
1	37350001	37400000	0.259579	LOC114115224
1	37375001	37425000	0.384305	LOC114115224
1	37400001	37450000	0.608238	LOC114115224
1	38800001	38850000	0.232223	LOC114115268
1	38775001	38825000	0.435837	LOC114115268
1	87350001	87400000	0.350152	LOC114116343
1	99975001	100025000	0.684664	LOC114116824
1	99925001	99975000	0.805965	LOC114116824
1	99950001	100000000	1.19478	LOC114116824
1	108625001	108675000	0.260738	LOC121816032
1	159325001	159375000	0.300643	LOC121816304
1	167150001	167200000	0.230454	LOC121816352
1	190175001	190225000	0.260897	LOC121816566
1	190150001	190200000	0.290573	LOC121816566
1	210350001	210400000	0.241143	LOC121816904
1	210450001	210500000	0.263743	LOC121816904
1	210525001	210575000	0.273287	LOC121816904
1	210550001	210600000	0.376939	LOC121816904
1	210375001	210425000	0.492094	LOC121816904
1	210350001	210400000	0.241143	LOC121816905
1	215700001	215750000	0.245729	LOC121816926
1	238175001	238225000	0.28506	LOC121817146
1	238150001	238200000	0.286474	LOC121817146
1	242575001	242625000	0.248606	LOC121817212
1	252975001	253025000	0.287715	LOC121817339
1	252900001	252950000	0.336517	LOC121817339
1	252925001	252975000	0.426184	LOC121817339
1	252950001	253000000	0.580173	LOC121817339
1	264825001	264875000	0.262902	LOC121817468
1	278250001	278300000	0.318642	LOC121817638
1	278275001	278325000	0.519832	LOC121817638
1	267075001	267125000	0.397	LOC121818581
1	132900001	132950000	0.25687	LOC121818678
1	132950001	133000000	0.282462	LOC121818678
1	132275001	132325000	0.305201	LOC121818678
1	132925001	132975000	0.412725	LOC121818678
1	132300001	132350000	0.442666	LOC121818678
1	242575001	242625000	0.248606	LOC121818722
1	242550001	242600000	0.288965	LOC121818722
1	15725001	15775000	0.257089	LOC121819081
1	30700001	30750000	0.271666	LOC121819402
1	36750001	36800000	0.398181	LOC121819434
1	37525001	37575000	0.348177	LOC121819447
1	37500001	37550000	0.364355	LOC121819447
1	37425001	37475000	0.520372	LOC121819447
1	37400001	37450000	0.608238	LOC121819447
1	37525001	37575000	0.348177	LOC121819452
1	37500001	37550000	0.364355	LOC121819452
1	37425001	37475000	0.520372	LOC121819452
1	37400001	37450000	0.608238	LOC121819452
1	61300001	61350000	0.259443	LOC121819633
1	100550001	100600000	0.244544	LOC121819704
1	107075001	107125000	0.238055	LOC121820608
1	107125001	107175000	0.238083	LOC121820608
1	107100001	107150000	0.453786	LOC121820608
1	111025001	111075000	0.291996	LOC121820658
1	112925001	112975000	0.410314	LOC121820741
1	112950001	113000000	0.657993	LOC121820741
1	233050001	233100000	0.270813	LOC132657306
1	262475001	262525000	0.231599	LOC132657465
1	262450001	262500000	0.251972	LOC132657465
1	269850001	269900000	0.253089	LOC132657499
1	269875001	269925000	0.244045	LOC132657502
1	269850001	269900000	0.253089	LOC132657502
1	210550001	210600000	0.376939	LOC132657614
1	278250001	278300000	0.318642	LOC132657633
1	16225001	16275000	0.334299	LOC132657670
1	237175001	237225000	0.294604	LOC132657702
1	78350001	78400000	0.236183	LOC132658039
1	78325001	78375000	0.336831	LOC132658039
1	106450001	106500000	0.252486	LOC132658207
1	106425001	106475000	0.317625	LOC132658207
1	114000001	114050000	0.585046	LOC132658260
1	113950001	114000000	0.603742	LOC132658260
1	113975001	114025000	0.618946	LOC132658260
1	113925001	113975000	0.705177	LOC132658260
1	113900001	113950000	0.954827	LOC132658260
1	129925001	129975000	0.289773	LOC132658339
1	129875001	129925000	0.300228	LOC132658339
1	129900001	129950000	0.446607	LOC132658339
1	134425001	134475000	0.229894	LOC132658341
1	134475001	134525000	0.261779	LOC132658341
1	134975001	135025000	0.287006	LOC132658341
1	134175001	134225000	0.29646	LOC132658341
1	134825001	134875000	0.316309	LOC132658341
1	134850001	134900000	0.323805	LOC132658341
1	134125001	134175000	0.401677	LOC132658341
1	135000001	135050000	0.412861	LOC132658341
1	134500001	134550000	0.419076	LOC132658341
1	134550001	134600000	0.42277	LOC132658341
1	134525001	134575000	0.432738	LOC132658341
1	134150001	134200000	0.679774	LOC132658341
1	162975001	163025000	0.408311	LOC132658357
1	242875001	242925000	0.244518	LOC132658516
1	250425001	250475000	0.252535	LOC132658528
1	250500001	250550000	0.282942	LOC132658528
1	250525001	250575000	0.300862	LOC132658528
1	250475001	250525000	0.328616	LOC132658528
1	250450001	250500000	0.346832	LOC132658528
1	26725001	26775000	0.229713	LOC132659159
1	37350001	37400000	0.259579	LOC132659228
1	37375001	37425000	0.384305	LOC132659228
1	37425001	37475000	0.520372	LOC132659228
1	37400001	37450000	0.608238	LOC132659228
1	42850001	42900000	0.241449	LOC132659276
1	43125001	43175000	0.274773	LOC132659276
1	43100001	43150000	0.284051	LOC132659276
1	96000001	96050000	0.402727	LOC132659477
1	95725001	95775000	0.700836	LOC132659477
1	95975001	96025000	0.742013	LOC132659477
1	95950001	96000000	0.764874	LOC132659477
1	95925001	95975000	0.863887	LOC132659477
1	95750001	95800000	0.885331	LOC132659477
1	95800001	95850000	0.963696	LOC132659477
1	95775001	95825000	0.967322	LOC132659477
1	95850001	95900000	0.988895	LOC132659477
1	95875001	95925000	1.00759	LOC132659477
1	95825001	95875000	1.05188	LOC132659477
1	95900001	95950000	1.05779	LOC132659477
1	99900001	99950000	0.440063	LOC132659596
1	99925001	99975000	0.805965	LOC132659596
1	105175001	105225000	0.242736	LOC132659711
1	7300001	7350000	0.274068	LOC132659766
1	7350001	7400000	0.274562	LOC132659766
1	7275001	7325000	0.29396	LOC132659766
1	7325001	7375000	0.296166	LOC132659766
1	122075001	122125000	0.231741	LOC132659839
1	122275001	122325000	0.319933	LOC132659839
1	7600001	7650000	0.291374	LOC132659856
1	165175001	165225000	0.285799	LOC132659897
1	165150001	165200000	0.291639	LOC132659897
1	173500001	173550000	0.261581	LOC132659968
1	173450001	173500000	0.293961	LOC132659968
1	173475001	173525000	0.321752	LOC132659968
1	173525001	173575000	0.336623	LOC132659968
1	173600001	173650000	0.485018	LOC132659968
1	173550001	173600000	0.567057	LOC132659968
1	173575001	173625000	0.610351	LOC132659968
1	173600001	173650000	0.485018	LOC132659969
1	173575001	173625000	0.610351	LOC132659969
1	180700001	180750000	0.242569	LOC132660066
1	185925001	185975000	0.510174	LOC132660086
1	191025001	191075000	0.252462	LRCH3
1	77475001	77525000	0.228669	LRRC39
1	20900001	20950000	0.327185	LRRC41
1	20850001	20900000	0.341783	LRRC41
1	20825001	20875000	0.369256	LRRC41
1	50650001	50700000	0.253771	LRRC53
1	185900001	185950000	0.392529	LRRC58
1	185925001	185975000	0.510174	LRRC58
1	50200001	50250000	0.279876	LRRIQ3
1	49650001	49700000	0.299795	LRRIQ3
1	49300001	49350000	0.303063	LRRIQ3
1	50225001	50275000	0.330101	LRRIQ3
1	49325001	49375000	0.362472	LRRIQ3
1	100550001	100600000	0.244544	MCL1
1	237450001	237500000	0.23679	MED12L
1	106450001	106500000	0.252486	MEF2D
1	106425001	106475000	0.317625	MEF2D
1	77450001	77500000	0.299291	MFSD14A
1	77350001	77400000	0.354087	MFSD14A
1	77375001	77425000	0.372101	MFSD14A
1	77425001	77475000	0.396887	MFSD14A
1	77400001	77450000	0.398779	MFSD14A
1	122075001	122125000	0.231741	MRPS6
1	100000001	100050000	0.254015	MTMR11
1	174300001	174350000	0.380885	MYH15
1	212225001	212275000	0.239923	NAALADL2
1	136300001	136350000	0.24231	NCAM2
1	136200001	136250000	0.315135	NCAM2
1	136325001	136375000	0.364689	NCAM2
1	252900001	252950000	0.336517	NCK1
1	252925001	252975000	0.426184	NCK1
1	252950001	253000000	0.580173	NCK1
1	112600001	112650000	0.345926	NDUFS2
1	176850001	176900000	0.2454	NECTIN3
1	175001	225000	0.232521	NEU4
1	8025001	8075000	0.275594	NGEF
1	8000001	8050000	0.296443	NGEF
1	214000001	214050000	0.252289	NLGN1
1	257575001	257625000	0.336714	NPHP3
1	257550001	257600000	0.361867	NPHP3
1	143050001	143100000	0.506162	NRIP1
1	143025001	143075000	0.590092	NRIP1
1	159325001	159375000	0.300643	NSUN3
1	20925001	20975000	0.292663	NSUN4
1	20900001	20950000	0.327185	NSUN4
1	104400001	104450000	0.24555	NUP210L
1	104375001	104425000	0.597412	NUP210L
1	104350001	104400000	0.599824	NUP210L
1	33250001	33300000	0.229208	OMA1
1	33225001	33275000	0.265348	OMA1
1	26725001	26775000	0.229713	ORC1
1	26750001	26800000	0.440049	ORC1
1	26800001	26850000	0.495809	ORC1
1	26775001	26825000	0.549175	ORC1
1	190875001	190925000	0.259662	OSBPL11
1	100000001	100050000	0.254015	OTUD7B
1	235600001	235650000	0.230202	P2RY1
1	235550001	235600000	0.309485	P2RY1
1	235575001	235625000	0.343195	P2RY1
1	237450001	237500000	0.23679	P2RY12
1	187800001	187850000	0.403602	PARP14
1	187800001	187850000	0.403602	PARP9
1	187775001	187825000	0.673171	PARP9
1	37350001	37400000	0.259579	PATJ
1	37375001	37425000	0.384305	PATJ
1	116650001	116700000	0.235584	PBX1
1	116850001	116900000	0.332722	PBX1
1	116875001	116925000	0.400021	PBX1
1	116900001	116950000	0.404058	PBX1
1	116925001	116975000	0.478672	PBX1
1	116950001	117000000	0.537421	PBX1
1	105175001	105225000	0.242736	PBXIP1
1	253575001	253625000	0.256215	PCCB
1	207400001	207450000	0.232683	PEX5L
1	207775001	207825000	0.243211	PEX5L
1	207375001	207425000	0.251431	PEX5L
1	207475001	207525000	0.271251	PEX5L
1	39075001	39125000	0.280625	PGM1
1	217925001	217975000	0.272186	PHC3
1	53525001	53575000	0.237775	PIGK
1	53550001	53600000	0.258326	PIGK
1	53575001	53625000	0.270085	PIGK
1	111000001	111050000	0.253069	PIGM
1	111025001	111075000	0.291996	PIGM
1	269875001	269925000	0.244045	PIGP
1	20675001	20725000	0.305666	PIK3R3
1	232875001	232925000	0.257597	PLCH1
1	31125001	31175000	0.295792	PLPP3
1	242875001	242925000	0.244518	PLSCR4
1	265825001	265875000	0.28395	POFUT2
1	186850001	186900000	0.230079	POLQ
1	112600001	112650000	0.345926	PPOX
1	253900001	253950000	0.256007	PPP2R3A
1	253925001	253975000	0.424542	PPP2R3A
1	31150001	31200000	0.258585	PRKAA2
1	61225001	61275000	0.228746	PRKACB
1	61300001	61350000	0.259443	PRKACB
1	61100001	61150000	0.274814	PRKACB
1	61125001	61175000	0.293205	PRKACB
1	217800001	217850000	0.232603	PRKCI
1	267075001	267125000	0.397	PRMT2
1	26825001	26875000	0.417228	PRPF38A
1	26750001	26800000	0.440049	PRPF38A
1	26800001	26850000	0.495809	PRPF38A
1	26775001	26825000	0.549175	PRPF38A
1	46675001	46725000	0.263376	PTGER3
1	46700001	46750000	0.309038	PTGER3
1	54975001	55025000	0.236516	PTGFR
1	54950001	55000000	0.27793	PTGFR
1	264825001	264875000	0.262902	PWP2
1	264800001	264850000	0.300377	PWP2
1	248250001	248300000	0.286268	PXYLP1
1	248225001	248275000	0.331941	PXYLP1
1	104350001	104400000	0.599824	RAB13
1	20850001	20900000	0.341783	RAD54L
1	20825001	20875000	0.369256	RAD54L
1	121600001	121650000	0.287514	RCAN1
1	114825001	114875000	0.307553	RGS5
1	114900001	114950000	0.473232	RGS5
1	114850001	114900000	0.500497	RGS5
1	114875001	114925000	0.505201	RGS5
1	269875001	269925000	0.244045	RIPPLY3
1	269850001	269900000	0.253089	RIPPLY3
1	148000001	148050000	0.253327	ROBO1
1	69650001	69700000	0.409705	RPAP2
1	69700001	69750000	0.543531	RPAP2
1	69675001	69725000	0.577255	RPAP2
1	191025001	191075000	0.252462	RPL35A
1	104375001	104425000	0.597412	RPS27
1	104350001	104400000	0.599824	RPS27
1	267650001	267700000	0.245396	RUNX1
1	117425001	117475000	0.229306	RXRG
1	117450001	117500000	0.281233	RXRG
1	7600001	7650000	0.291374	SAG
1	61225001	61275000	0.228746	SAMD13
1	61300001	61350000	0.259443	SAMD13
1	77475001	77525000	0.228669	SASS6
1	77450001	77500000	0.299291	SASS6
1	77425001	77475000	0.396887	SASS6
1	276475001	276525000	0.244448	SATB1
1	276500001	276550000	0.252774	SATB1
1	15725001	15775000	0.257089	SCMH1
1	15700001	15750000	0.27054	SCMH1
1	15625001	15675000	0.284068	SCMH1
1	238175001	238225000	0.28506	SELENOT
1	100000001	100050000	0.254015	SF3B4
1	99975001	100025000	0.684664	SF3B4
1	278400001	278450000	0.303228	SGO1
1	278425001	278475000	0.363845	SGO1
1	278375001	278425000	0.404136	SGO1
1	278350001	278400000	0.465615	SGO1
1	113875001	113925000	0.475296	SH2D1B
1	114000001	114050000	0.585046	SH2D1B
1	113950001	114000000	0.603742	SH2D1B
1	113975001	114025000	0.618946	SH2D1B
1	113925001	113975000	0.705177	SH2D1B
1	113900001	113950000	0.954827	SH2D1B
1	63825001	63875000	0.244558	SH3GLB1
1	63875001	63925000	0.347701	SH3GLB1
1	63850001	63900000	0.39211	SH3GLB1
1	105175001	105225000	0.242736	SHC1
1	111475001	111525000	0.243701	SLAMF6
1	77325001	77375000	0.290383	SLC35A3
1	77350001	77400000	0.354087	SLC35A3
1	77375001	77425000	0.372101	SLC35A3
1	77400001	77450000	0.398779	SLC35A3
1	104350001	104400000	0.599824	SLC39A1
1	122075001	122125000	0.231741	SLC5A3
1	177950001	178000000	0.22889	SLC9C1
1	113875001	113925000	0.475296	SPATA46
1	163950001	164000000	0.27553	ST3GAL6
1	87350001	87400000	0.350152	STRIP1
1	236750001	236800000	0.426131	SUCNR1
1	236800001	236850000	0.73656	SUCNR1
1	236775001	236825000	0.766957	SUCNR1
1	100000001	100050000	0.254015	SV2A
1	99975001	100025000	0.684664	SV2A
1	33250001	33300000	0.229208	TACSTD2
1	177725001	177775000	0.374555	TAGLN3
1	210525001	210575000	0.273287	TBL1XR1
1	210550001	210600000	0.376939	TBL1XR1
1	28575001	28625000	0.311703	TCEANC2
1	28550001	28600000	0.407081	TCEANC2
1	231725001	231775000	0.232226	TIPARP
1	231750001	231800000	0.312221	TIPARP
1	239325001	239375000	0.269235	TM4SF4
1	239350001	239400000	0.307884	TM4SF4
1	28575001	28625000	0.311703	TMEM59
1	28525001	28575000	0.347273	TMEM59
1	28550001	28600000	0.407081	TMEM59
1	177725001	177775000	0.374555	TMPRSS7
1	215675001	215725000	0.228926	TNFSF10
1	215700001	215750000	0.245729	TNFSF10
1	215625001	215675000	0.264488	TNFSF10
1	215650001	215700000	0.313267	TNFSF10
1	50525001	50575000	0.227122	TNNI3K
1	50400001	50450000	0.243271	TNNI3K
1	50650001	50700000	0.253771	TNNI3K
1	50500001	50550000	0.257083	TNNI3K
1	50575001	50625000	0.27393	TNNI3K
1	198825001	198875000	0.343027	TPRG1
1	198775001	198825000	0.423476	TPRG1
1	198800001	198850000	0.438281	TPRG1
1	264825001	264875000	0.262902	TRAPPC10
1	264800001	264850000	0.300377	TRAPPC10
1	77475001	77525000	0.228669	TRMT13
1	77450001	77500000	0.299291	TRMT13
1	108050001	108100000	0.325434	TRNAC-ACA_15
1	20675001	20725000	0.305666	TRNAC-ACA_2
1	38075001	38125000	0.342484	TRNAC-ACA_7
1	114025001	114075000	0.520943	TRNAC-GCA_7
1	114000001	114050000	0.585046	TRNAC-GCA_7
1	113975001	114025000	0.618946	TRNAC-GCA_7
1	112925001	112975000	0.410314	TRNAD-GUC_9
1	112950001	113000000	0.657993	TRNAD-GUC_9
1	100550001	100600000	0.244544	TRNAE-CUC_3
1	210350001	210400000	0.241143	TRNAE-UUC_17
1	210450001	210500000	0.263743	TRNAE-UUC_17
1	210525001	210575000	0.273287	TRNAE-UUC_17
1	210550001	210600000	0.376939	TRNAE-UUC_17
1	210375001	210425000	0.492094	TRNAE-UUC_17
1	240875001	240925000	0.261207	TRNAE-UUC_18
1	240725001	240775000	0.270734	TRNAE-UUC_18
1	240850001	240900000	0.296622	TRNAE-UUC_18
1	34175001	34225000	0.317848	TRNAG-CCC_4
1	34225001	34275000	0.333453	TRNAG-CCC_4
1	34200001	34250000	0.789207	TRNAG-CCC_4
1	137675001	137725000	0.226836	TRNAG-GCC_10
1	137850001	137900000	0.230736	TRNAG-GCC_10
1	138200001	138250000	0.231732	TRNAG-GCC_10
1	138225001	138275000	0.232988	TRNAG-GCC_10
1	137700001	137750000	0.25694	TRNAG-GCC_10
1	137725001	137775000	0.283213	TRNAG-GCC_10
1	137750001	137800000	0.353801	TRNAG-GCC_10
1	112925001	112975000	0.410314	TRNAG-GCC_8
1	112950001	113000000	0.657993	TRNAG-GCC_8
1	114025001	114075000	0.520943	TRNAG-GCC_9
1	114000001	114050000	0.585046	TRNAG-GCC_9
1	112925001	112975000	0.410314	TRNAG-UCC_12
1	112950001	113000000	0.657993	TRNAG-UCC_12
1	190175001	190225000	0.260897	TRNAG-UCC_13
1	112925001	112975000	0.410314	TRNAL-CAG_7
1	112950001	113000000	0.657993	TRNAL-CAG_7
1	112925001	112975000	0.410314	TRNAN-GUU_21
1	112950001	113000000	0.657993	TRNAN-GUU_21
1	104375001	104425000	0.597412	TRNAQ-CUG_9
1	104350001	104400000	0.599824	TRNAQ-CUG_9
1	134425001	134475000	0.229894	TRNAS-GGA_12
1	134475001	134525000	0.261779	TRNAS-GGA_12
1	134175001	134225000	0.29646	TRNAS-GGA_12
1	134125001	134175000	0.401677	TRNAS-GGA_12
1	134500001	134550000	0.419076	TRNAS-GGA_12
1	134550001	134600000	0.42277	TRNAS-GGA_12
1	134525001	134575000	0.432738	TRNAS-GGA_12
1	134150001	134200000	0.679774	TRNAS-GGA_12
1	255600001	255650000	0.375598	TRNAS-GGA_39
1	233050001	233100000	0.270813	TRNAW-CCA_17
1	258650001	258700000	0.262722	TRNAW-CCA_21
1	258700001	258750000	0.267743	TRNAW-CCA_21
1	238400001	238450000	0.235101	TSC22D2
1	270050001	270100000	0.240563	TTC3
1	26850001	26900000	0.304644	TUT4
1	26875001	26925000	0.3154	TUT4
1	26900001	26950000	0.410044	TUT4
1	26825001	26875000	0.417228	TUT4
1	26925001	26975000	0.445349	TUT4
1	26800001	26850000	0.495809	TUT4
1	26775001	26825000	0.549175	TUT4
1	2575001	2625000	0.355649	TWIST2
1	26475001	26525000	0.244893	TXNDC12
1	114050001	114100000	0.230692	UAP1
1	114025001	114075000	0.520943	UAP1
1	114000001	114050000	0.585046	UAP1
1	257575001	257625000	0.336714	UBA5
1	257550001	257600000	0.361867	UBA5
1	104525001	104575000	0.235251	UBAP2L
1	112600001	112650000	0.345926	UFC1
1	7250001	7300000	0.24791	UGT1A1
1	7250001	7300000	0.24791	UGT1A3
1	7300001	7350000	0.274068	UGT1A3
1	7350001	7400000	0.274562	UGT1A3
1	7275001	7325000	0.29396	UGT1A3
1	7325001	7375000	0.296166	UGT1A3
1	7250001	7300000	0.24791	UGT1A4
1	7300001	7350000	0.274068	UGT1A4
1	7275001	7325000	0.29396	UGT1A4
1	7325001	7375000	0.296166	UGT1A4
1	7250001	7300000	0.24791	UGT1A6
1	7300001	7350000	0.274068	UGT1A6
1	7350001	7400000	0.274562	UGT1A6
1	7275001	7325000	0.29396	UGT1A6
1	7325001	7375000	0.296166	UGT1A6
1	7250001	7300000	0.24791	UGT1A9
1	7300001	7350000	0.274068	UGT1A9
1	7350001	7400000	0.274562	UGT1A9
1	7275001	7325000	0.29396	UGT1A9
1	7325001	7375000	0.296166	UGT1A9
1	114050001	114100000	0.230692	UHMK1
1	114025001	114075000	0.520943	UHMK1
1	114000001	114050000	0.585046	UHMK1
1	113975001	114025000	0.618946	UHMK1
1	20900001	20950000	0.327185	UQCRH
1	20850001	20900000	0.341783	UQCRH
1	112600001	112650000	0.345926	USP21
1	270050001	270100000	0.240563	VPS26C
1	239325001	239375000	0.269235	WWTR1
1	239350001	239400000	0.307884	WWTR1
1	105825001	105875000	0.381488	YY1AP1
1	180700001	180750000	0.242569	ZBTB20
1	248250001	248300000	0.286268	ZBTB38
1	248225001	248275000	0.331941	ZBTB38
1	248200001	248250000	0.349157	ZBTB38
1	105175001	105225000	0.242736	ZBTB7B
1	26725001	26775000	0.229713	ZFYVE9
1	26475001	26525000	0.244893	ZFYVE9
1	26750001	26800000	0.440049	ZFYVE9
2	205275001	205325000	0.407234	ABI2
2	175825001	175875000	0.288611	ACMSD
2	101475001	101525000	0.229616	ACO1
2	101575001	101625000	0.274654	ACO1
2	101500001	101550000	0.493087	ACO1
2	101550001	101600000	0.610619	ACO1
2	101525001	101575000	0.702628	ACO1
2	34100001	34150000	0.239124	AGTPBP1
2	117600001	117650000	0.27303	AMMECR1L
2	117550001	117600000	0.366671	AMMECR1L
2	117575001	117625000	0.45815	AMMECR1L
2	49675001	49725000	0.25882	ANP32B
2	49750001	49800000	0.31512	ANP32B
2	49725001	49775000	0.322402	ANP32B
2	112425001	112475000	0.34714	ANXA10
2	112450001	112500000	0.530232	ANXA10
2	112550001	112600000	0.611542	ANXA10
2	112575001	112625000	0.80302	ANXA10
2	112475001	112525000	0.963231	ANXA10
2	112525001	112575000	0.969927	ANXA10
2	112500001	112550000	0.979316	ANXA10
2	112600001	112650000	1.04487	ANXA10
2	31550001	31600000	0.235206	AOPEP
2	31450001	31500000	0.260998	AOPEP
2	31525001	31575000	0.364367	AOPEP
2	31500001	31550000	0.440897	AOPEP
2	31475001	31525000	0.478377	AOPEP
2	31575001	31625000	0.578269	AOPEP
2	28825001	28875000	0.262344	ASPN
2	28800001	28850000	0.271905	ASPN
2	37850001	37900000	0.268629	BAG1
2	28550001	28600000	0.271887	BICD2
2	105350001	105400000	0.229932	BLK
2	105375001	105425000	0.281388	BLK
2	43425001	43475000	0.286297	BMP1
2	74050001	74100000	0.292681	BRD10
2	74075001	74125000	0.304252	BRD10
2	74175001	74225000	0.307037	BRD10
2	74150001	74200000	0.349854	BRD10
2	74125001	74175000	0.377134	BRD10
2	74100001	74150000	0.377659	BRD10
2	202250001	202300000	0.257606	C2H2orf69
2	202275001	202325000	0.322272	C2H2orf69
2	232825001	232875000	0.232099	C2H2orf72
2	232800001	232850000	0.276995	C2H2orf72
2	64550001	64600000	0.322708	C2H9orf57
2	64575001	64625000	0.44454	C2H9orf57
2	50250001	50300000	0.225423	CCDC180
2	50225001	50275000	0.301049	CCDC180
2	235325001	235375000	0.252811	CCDC28B
2	235275001	235325000	0.288955	CCDC28B
2	235300001	235350000	0.342678	CCDC28B
2	175825001	175875000	0.288611	CCNT2
2	245700001	245750000	0.237956	CDA
2	64975001	65025000	0.238629	CEMIP2
2	64875001	64925000	0.373759	CEMIP2
2	64950001	65000000	0.383794	CEMIP2
2	64900001	64950000	0.532643	CEMIP2
2	64925001	64975000	0.685491	CEMIP2
2	28825001	28875000	0.262344	CENPP
2	28800001	28850000	0.271905	CENPP
2	28700001	28750000	0.303837	CENPP
2	28675001	28725000	0.369068	CENPP
2	240575001	240625000	0.379504	CEP85
2	240550001	240600000	0.394116	CEP85
2	37850001	37900000	0.268629	CHMP5
2	111475001	111525000	0.312732	CLCN3
2	111425001	111475000	0.384964	CLCN3
2	111450001	111500000	0.496938	CLCN3
2	233475001	233525000	0.234558	COPS7B
2	209650001	209700000	0.360919	CREB1
2	209675001	209725000	0.493089	CREB1
2	113950001	114000000	0.24618	CYFIP1
2	235325001	235375000	0.252811	DCDC2B
2	235275001	235325000	0.288955	DCDC2B
2	235300001	235350000	0.342678	DCDC2B
2	245700001	245750000	0.237956	DDOST
2	240375001	240425000	0.251703	DHDDS
2	69200001	69250000	0.241702	DMRT1
2	69175001	69225000	0.245419	DMRT1
2	69200001	69250000	0.241702	DMRT3
2	198275001	198325000	0.231635	DNAH7
2	198375001	198425000	0.241844	DNAH7
2	227050001	227100000	0.233107	DOCK10
2	227075001	227125000	0.280554	DOCK10
2	227100001	227150000	0.306021	DOCK10
2	227125001	227175000	0.357797	DOCK10
2	180450001	180500000	0.248377	DPP10
2	180675001	180725000	0.259627	DPP10
2	180475001	180525000	0.301799	DPP10
2	180400001	180450000	0.304547	DPP10
2	180500001	180550000	0.318782	DPP10
2	180375001	180425000	0.332121	DPP10
2	180350001	180400000	0.357583	DPP10
2	180650001	180700000	0.386922	DPP10
2	245200001	245250000	0.228523	ECE1
2	245150001	245200000	0.301635	ECE1
2	245125001	245175000	0.313565	ECE1
2	28700001	28750000	0.303837	ECM2
2	235275001	235325000	0.288955	EIF3I
2	235300001	235350000	0.342678	EIF3I
2	245200001	245250000	0.228523	EIF4G3
2	245550001	245600000	0.256408	EIF4G3
2	245300001	245350000	0.293376	EIF4G3
2	245150001	245200000	0.301635	EIF4G3
2	245250001	245300000	0.41948	EIF4G3
2	245275001	245325000	0.426616	EIF4G3
2	245225001	245275000	0.452173	EIF4G3
2	184125001	184175000	0.309469	EN1
2	184100001	184150000	0.373752	EN1
2	184075001	184125000	0.427071	EN1
2	185275001	185325000	0.247335	EPB41L5
2	185250001	185300000	0.279906	EPB41L5
2	223525001	223575000	0.241437	EPHA4
2	223600001	223650000	0.272962	EPHA4
2	223575001	223625000	0.287334	EPHA4
2	223500001	223550000	0.291803	EPHA4
2	213800001	213850000	0.25765	ERBB4
2	213775001	213825000	0.271144	ERBB4
2	30450001	30500000	0.238712	ERCC6L2
2	30425001	30475000	0.332808	ERCC6L2
2	30275001	30325000	0.621945	ERCC6L2
2	30225001	30275000	0.696134	ERCC6L2
2	30250001	30300000	0.757981	ERCC6L2
2	236025001	236075000	0.363052	FABP3
2	175001	225000	0.291104	FAM110C
2	125001	175000	0.323624	FAM110C
2	75001	125000	0.34244	FAM110C
2	100001	150000	0.346898	FAM110C
2	150001	200000	0.573069	FAM110C
2	204925001	204975000	0.251238	FAM117B
2	235275001	235325000	0.288955	FAM167B
2	235300001	235350000	0.342678	FAM167B
2	122600001	122650000	0.25383	FAM171B
2	122575001	122625000	0.634768	FAM171B
2	122550001	122600000	0.767157	FAM171B
2	52725001	52775000	0.225741	FAM221B
2	52700001	52750000	0.262117	FAM221B
2	31175001	31225000	0.23268	FANCC
2	30925001	30975000	0.254018	FANCC
2	30900001	30950000	0.270179	FANCC
2	30875001	30925000	0.310513	FANCC
2	146050001	146100000	0.227361	FIGN
2	146075001	146125000	0.260404	FIGN
2	89275001	89325000	0.362789	FOCAD
2	49775001	49825000	0.227249	FOXE1
2	123600001	123650000	0.235644	FSIP2
2	202075001	202125000	0.242172	FTCDNL1
2	202175001	202225000	0.255849	FTCDNL1
2	202250001	202300000	0.257606	FTCDNL1
2	202200001	202250000	0.266234	FTCDNL1
2	102950001	103000000	0.338703	FZD3
2	48975001	49025000	0.282538	GALNT12
2	155925001	155975000	0.232339	GALNT13
2	155875001	155925000	0.247178	GALNT13
2	155475001	155525000	0.29086	GALNT13
2	155900001	155950000	0.304589	GALNT13
2	107450001	107500000	0.366157	GALNT7
2	107675001	107725000	0.263113	GALNTL6
2	107750001	107800000	0.280448	GALNTL6
2	72300001	72350000	0.421442	GLIS3
2	72275001	72325000	0.446296	GLIS3
2	106025001	106075000	0.266531	GLRA3
2	106050001	106100000	0.360492	GLRA3
2	106075001	106125000	0.37423	GLRA3
2	33650001	33700000	0.303609	GOLM1
2	33675001	33725000	0.339324	GOLM1
2	51275001	51325000	0.227478	GRHPR
2	107225001	107275000	0.282192	HAND2
2	107200001	107250000	0.440424	HAND2
2	49775001	49825000	0.227249	HEMGN
2	49675001	49725000	0.25882	HEMGN
2	49750001	49800000	0.31512	HEMGN
2	49725001	49775000	0.322402	HEMGN
2	52725001	52775000	0.225741	HINT2
2	52700001	52750000	0.262117	HINT2
2	240375001	240425000	0.251703	HMGN2
2	245550001	245600000	0.256408	HP1BP3
2	43425001	43475000	0.286297	HR
2	52625001	52675000	0.250698	HRCT1
2	52600001	52650000	0.393984	HRCT1
2	43425001	43475000	0.286297	HRURF
2	246725001	246775000	0.299627	HTR6
2	204925001	204975000	0.251238	ICA1L
2	74300001	74350000	0.231163	IL33
2	74225001	74275000	0.291711	IL33
2	74275001	74325000	0.301264	IL33
2	74175001	74225000	0.307037	IL33
2	74150001	74200000	0.349854	IL33
2	74200001	74250000	0.358815	IL33
2	73475001	73525000	0.272493	INSL6
2	28700001	28750000	0.303837	IPPK
2	28675001	28725000	0.369068	IPPK
2	235325001	235375000	0.252811	IQCC
2	235275001	235325000	0.288955	IQCC
2	235300001	235350000	0.342678	IQCC
2	229050001	229100000	0.226407	IRS1
2	229075001	229125000	0.248435	IRS1
2	137300001	137350000	0.264817	ITGA6
2	127925001	127975000	0.263035	ITPRID2
2	127900001	127950000	0.3445	ITPRID2
2	73375001	73425000	0.35228	JAK2
2	73400001	73450000	0.541225	JAK2
2	146850001	146900000	0.239095	KCNH7
2	74775001	74825000	0.248021	KDM4C
2	74850001	74900000	0.317884	KDM4C
2	74800001	74850000	0.406431	KDM4C
2	74825001	74875000	0.506687	KDM4C
2	204525001	204575000	0.26586	KIAA2012
2	245700001	245750000	0.237956	KIF17
2	235325001	235375000	0.252811	KPNA6
2	235300001	235350000	0.342678	KPNA6
2	235275001	235325000	0.288955	LCK
2	175050001	175100000	0.236978	LCT
2	175025001	175075000	0.293696	LCT
2	43425001	43475000	0.286297	LGI3
2	97375001	97425000	0.227021	LINGO2
2	97350001	97400000	0.282556	LINGO2
2	97425001	97475000	0.364201	LINGO2
2	97400001	97450000	0.377123	LINGO2
2	134225001	134275000	0.26707	LNPK
2	47525001	47575000	0.287272	LOC101102546
2	18300001	18350000	0.262922	LOC101103627
2	205250001	205300000	0.301004	LOC101104050
2	205275001	205325000	0.407234	LOC101104050
2	52625001	52675000	0.250698	LOC101107001
2	117600001	117650000	0.27303	LOC101108109
2	204925001	204975000	0.251238	LOC101111780
2	52625001	52675000	0.250698	LOC101112203
2	52600001	52650000	0.393984	LOC101112203
2	33650001	33700000	0.303609	LOC101114750
2	33675001	33725000	0.339324	LOC101114750
2	112425001	112475000	0.34714	LOC101115261
2	235275001	235325000	0.288955	LOC101115435
2	235300001	235350000	0.342678	LOC101115435
2	17975001	18025000	0.294708	LOC101118757
2	18000001	18050000	0.376366	LOC101118757
2	52625001	52675000	0.250698	LOC101119025
2	82500001	82550000	0.238865	LOC101121753
2	82450001	82500000	0.263039	LOC101121753
2	82400001	82450000	0.266271	LOC101121753
2	82525001	82575000	0.300673	LOC101121753
2	82375001	82425000	0.363349	LOC101121753
2	117550001	117600000	0.366671	LOC105601854
2	117575001	117625000	0.45815	LOC105601854
2	70225001	70275000	0.229978	LOC105607956
2	103875001	103925000	0.355709	LOC105608520
2	106925001	106975000	0.241548	LOC105608584
2	107225001	107275000	0.282192	LOC105608584
2	106950001	107000000	0.321954	LOC105608584
2	107100001	107150000	0.354414	LOC105608584
2	107200001	107250000	0.440424	LOC105608584
2	107075001	107125000	0.477383	LOC105608584
2	107175001	107225000	0.521971	LOC105608584
2	107125001	107175000	0.558976	LOC105608584
2	107150001	107200000	0.638544	LOC105608584
2	107050001	107100000	0.740301	LOC105608584
2	115050001	115100000	0.253315	LOC105608693
2	115125001	115175000	0.261189	LOC105608693
2	114975001	115025000	0.281014	LOC105608693
2	115000001	115050000	0.301754	LOC105608693
2	115075001	115125000	0.317412	LOC105608693
2	115100001	115150000	0.561622	LOC105608693
2	118475001	118525000	0.225928	LOC105608783
2	118500001	118550000	0.311607	LOC105608783
2	209675001	209725000	0.493089	LOC106990969
2	250100001	250150000	0.226623	LOC114112488
2	250100001	250150000	0.226623	LOC114112489
2	250100001	250150000	0.226623	LOC114112490
2	172925001	172975000	0.289322	LOC114112873
2	172900001	172950000	0.544283	LOC114112873
2	227950001	228000000	0.251002	LOC114112901
2	227875001	227925000	0.293074	LOC114112901
2	241700001	241750000	0.276071	LOC114112907
2	74775001	74825000	0.248021	LOC114112992
2	61475001	61525000	0.291048	LOC114113073
2	61350001	61400000	0.367084	LOC114113073
2	61400001	61450000	0.445986	LOC114113073
2	61375001	61425000	0.45649	LOC114113073
2	61450001	61500000	0.506331	LOC114113073
2	61425001	61475000	0.548629	LOC114113073
2	127900001	127950000	0.3445	LOC114113094
2	187400001	187450000	0.324207	LOC114113140
2	187375001	187425000	0.358238	LOC114113140
2	187325001	187375000	0.363937	LOC114113140
2	187425001	187475000	0.375527	LOC114113140
2	187350001	187400000	0.431841	LOC114113140
2	246900001	246950000	0.320329	LOC114113257
2	137300001	137350000	0.264817	LOC114113284
2	51275001	51325000	0.227478	LOC114113293
2	216400001	216450000	0.244768	LOC114113297
2	216425001	216475000	0.247887	LOC114113297
2	111475001	111525000	0.312732	LOC114113299
2	111450001	111500000	0.496938	LOC114113299
2	140500001	140550000	0.379778	LOC114113318
2	115050001	115100000	0.253315	LOC114113320
2	115125001	115175000	0.261189	LOC114113320
2	114975001	115025000	0.281014	LOC114113320
2	115000001	115050000	0.301754	LOC114113320
2	115075001	115125000	0.317412	LOC114113320
2	115275001	115325000	0.329196	LOC114113320
2	115325001	115375000	0.378231	LOC114113320
2	115300001	115350000	0.399219	LOC114113320
2	115100001	115150000	0.561622	LOC114113320
2	115200001	115250000	0.693984	LOC114113320
2	115250001	115300000	0.701096	LOC114113320
2	115225001	115275000	0.726846	LOC114113320
2	143400001	143450000	0.230316	LOC114113353
2	16850001	16900000	0.244623	LOC114113376
2	204525001	204575000	0.26586	LOC114113383
2	61900001	61950000	0.285701	LOC114113407
2	218050001	218100000	0.511069	LOC114113412
2	204550001	204600000	0.497827	LOC114113415
2	204575001	204625000	0.639985	LOC114113415
2	204550001	204600000	0.497827	LOC114113416
2	204575001	204625000	0.639985	LOC114113416
2	248975001	249025000	0.276543	LOC114113417
2	235325001	235375000	0.252811	LOC114113418
2	204550001	204600000	0.497827	LOC114113430
2	204575001	204625000	0.639985	LOC114113430
2	180450001	180500000	0.248377	LOC114113433
2	180400001	180450000	0.304547	LOC114113433
2	180375001	180425000	0.332121	LOC114113433
2	180350001	180400000	0.357583	LOC114113433
2	204550001	204600000	0.497827	LOC114113434
2	204575001	204625000	0.639985	LOC114113434
2	235325001	235375000	0.252811	LOC114113468
2	125900001	125950000	0.318249	LOC114115457
2	125875001	125925000	0.322898	LOC114115457
2	125975001	126025000	0.324919	LOC114115457
2	125925001	125975000	0.541617	LOC114115457
2	125950001	126000000	0.842427	LOC114115457
2	250100001	250150000	0.226623	LOC121818524
2	22875001	22925000	0.284408	LOC121818534
2	34275001	34325000	0.331644	LOC121818536
2	34325001	34375000	0.344505	LOC121818536
2	34300001	34350000	0.465222	LOC121818536
2	105350001	105400000	0.229932	LOC121818543
2	105375001	105425000	0.281388	LOC121818543
2	129600001	129650000	0.244976	LOC121818546
2	129625001	129675000	0.331546	LOC121818546
2	184125001	184175000	0.309469	LOC121818550
2	217775001	217825000	0.225743	LOC121818553
2	217750001	217800000	0.252306	LOC121818553
2	217800001	217850000	0.2626	LOC121818553
2	10150001	10200000	0.409288	LOC121818586
2	10125001	10175000	0.451345	LOC121818586
2	13875001	13925000	0.373249	LOC121818593
2	13850001	13900000	0.510735	LOC121818593
2	13825001	13875000	0.518604	LOC121818593
2	28550001	28600000	0.271887	LOC121818603
2	37850001	37900000	0.268629	LOC121818609
2	49775001	49825000	0.227249	LOC121818617
2	52725001	52775000	0.225741	LOC121818620
2	54975001	55025000	0.33335	LOC121818624
2	55025001	55075000	0.531903	LOC121818624
2	55000001	55050000	0.571064	LOC121818624
2	55050001	55100000	0.321819	LOC121818625
2	55025001	55075000	0.531903	LOC121818625
2	55000001	55050000	0.571064	LOC121818625
2	74850001	74900000	0.317884	LOC121818648
2	74800001	74850000	0.406431	LOC121818648
2	74825001	74875000	0.506687	LOC121818648
2	107675001	107725000	0.263113	LOC121818676
2	130825001	130875000	0.318975	LOC121818694
2	130775001	130825000	0.409124	LOC121818694
2	130800001	130850000	0.723479	LOC121818694
2	184125001	184175000	0.309469	LOC121818721
2	204525001	204575000	0.26586	LOC121818735
2	204550001	204600000	0.497827	LOC121818735
2	204575001	204625000	0.639985	LOC121818735
2	217775001	217825000	0.225743	LOC121818749
2	217750001	217800000	0.252306	LOC121818749
2	217500001	217550000	0.255154	LOC121818749
2	217800001	217850000	0.2626	LOC121818749
2	228475001	228525000	0.376873	LOC121818761
2	228450001	228500000	0.728803	LOC121818761
2	228375001	228425000	1.04724	LOC121818761
2	228425001	228475000	1.29748	LOC121818761
2	228400001	228450000	1.68671	LOC121818761
2	239825001	239875000	0.280325	LOC121818772
2	245700001	245750000	0.237956	LOC121818785
2	249050001	249100000	0.376314	LOC121818800
2	249025001	249075000	0.59278	LOC121818800
2	249050001	249100000	0.376314	LOC121818801
2	249025001	249075000	0.59278	LOC121818801
2	250100001	250150000	0.226623	LOC121818849
2	142825001	142875000	0.270365	LOC132659130
2	142850001	142900000	0.284419	LOC132659130
2	142600001	142650000	0.337372	LOC132659130
2	142625001	142675000	0.37536	LOC132659130
2	175825001	175875000	0.288611	LOC132659133
2	13875001	13925000	0.373249	LOC132659143
2	16850001	16900000	0.244623	LOC132659145
2	28550001	28600000	0.271887	LOC132659147
2	33650001	33700000	0.303609	LOC132659152
2	33650001	33700000	0.303609	LOC132659154
2	33675001	33725000	0.339324	LOC132659154
2	48975001	49025000	0.282538	LOC132659160
2	52125001	52175000	0.230668	LOC132659165
2	52100001	52150000	0.246065	LOC132659165
2	52075001	52125000	0.249266	LOC132659165
2	52050001	52100000	0.328759	LOC132659165
2	52025001	52075000	0.349187	LOC132659165
2	72700001	72750000	0.26351	LOC132659178
2	72675001	72725000	0.275445	LOC132659178
2	72725001	72775000	0.287238	LOC132659178
2	72750001	72800000	0.300195	LOC132659178
2	112425001	112475000	0.34714	LOC132659188
2	112450001	112500000	0.530232	LOC132659188
2	112475001	112525000	0.963231	LOC132659188
2	122900001	122950000	0.281202	LOC132659194
2	126250001	126300000	0.31622	LOC132659195
2	126225001	126275000	0.373624	LOC132659195
2	250100001	250150000	0.226623	LOC132659245
2	30000001	30050000	0.269134	LOC132659250
2	72700001	72750000	0.26351	LOC132659255
2	72675001	72725000	0.275445	LOC132659255
2	72725001	72775000	0.287238	LOC132659255
2	72750001	72800000	0.300195	LOC132659255
2	116400001	116450000	0.254496	LOC132659257
2	116150001	116200000	0.348104	LOC132659257
2	116375001	116425000	0.458627	LOC132659257
2	116350001	116400000	0.510895	LOC132659257
2	116175001	116225000	0.516613	LOC132659257
2	116325001	116375000	0.735299	LOC132659257
2	116200001	116250000	0.757122	LOC132659257
2	116300001	116350000	0.841085	LOC132659257
2	116225001	116275000	0.896905	LOC132659257
2	116275001	116325000	1.02276	LOC132659257
2	116250001	116300000	1.24104	LOC132659257
2	245975001	246025000	0.245348	LOC132659266
2	75001	125000	0.34244	LOC132659271
2	9900001	9950000	0.264117	LOC132659279
2	9875001	9925000	0.276137	LOC132659279
2	10050001	10100000	0.281858	LOC132659279
2	10075001	10125000	0.444477	LOC132659279
2	90675001	90725000	0.301091	LOC132659298
2	116825001	116875000	0.239521	LOC132659305
2	116550001	116600000	0.240946	LOC132659305
2	116800001	116850000	0.243579	LOC132659305
2	116400001	116450000	0.254496	LOC132659305
2	116475001	116525000	0.333438	LOC132659305
2	116375001	116425000	0.458627	LOC132659305
2	116525001	116575000	0.622127	LOC132659305
2	116500001	116550000	0.700942	LOC132659305
2	122450001	122500000	0.325459	LOC132659307
2	122500001	122550000	0.49154	LOC132659307
2	122525001	122575000	0.545098	LOC132659307
2	122475001	122525000	0.633314	LOC132659307
2	122550001	122600000	0.767157	LOC132659307
2	184125001	184175000	0.309469	LOC132659321
2	228375001	228425000	1.04724	LOC132659339
2	228375001	228425000	1.04724	LOC132659340
2	228375001	228425000	1.04724	LOC132659341
2	236625001	236675000	0.389486	LOC132659351
2	178275001	178325000	0.309933	LYPD1
2	202300001	202350000	0.256839	MAIP1
2	202250001	202300000	0.257606	MAIP1
2	202275001	202325000	0.322272	MAIP1
2	218225001	218275000	0.23785	MARCHF4
2	218175001	218225000	0.276057	MARCHF4
2	218200001	218250000	0.283512	MARCHF4
2	218300001	218350000	0.386653	MARCHF4
2	161500001	161550000	0.244778	MBD5
2	161475001	161525000	0.257841	MBD5
2	52050001	52100000	0.328759	MELK
2	52025001	52075000	0.349187	MELK
2	137725001	137775000	0.292803	METAP1D
2	209650001	209700000	0.360919	METTL21A
2	209675001	209725000	0.493089	METTL21A
2	112700001	112750000	0.353514	MFSD14B
2	112650001	112700000	0.543819	MFSD14B
2	112625001	112675000	0.586443	MFSD14B
2	112575001	112625000	0.80302	MFSD14B
2	112675001	112725000	0.839474	MFSD14B
2	112600001	112650000	1.04487	MFSD14B
2	246750001	246800000	0.229097	MICOS10
2	246725001	246775000	0.299627	MICOS10
2	74050001	74100000	0.292681	MLANA
2	82300001	82350000	0.284486	MPDZ
2	82075001	82125000	0.401591	MPDZ
2	82050001	82100000	0.468726	MPDZ
2	90550001	90600000	0.29571	MTAP
2	90675001	90725000	0.301091	MTAP
2	90525001	90575000	0.320965	MTAP
2	193600001	193650000	0.247186	MYO1B
2	139050001	139100000	0.233237	MYO3B
2	49675001	49725000	0.25882	NANS
2	205250001	205300000	0.301004	NBEAL1
2	246750001	246800000	0.229097	NBL1
2	246725001	246775000	0.299627	NBL1
2	50025001	50075000	0.229494	NCBP1
2	49950001	50000000	0.264332	NCBP1
2	49975001	50025000	0.524921	NCBP1
2	50000001	50050000	0.660476	NCBP1
2	177825001	177875000	0.252438	NCKAP5
2	177250001	177300000	0.274755	NCKAP5
2	178200001	178250000	0.298584	NCKAP5
2	178275001	178325000	0.309933	NCKAP5
2	177775001	177825000	0.319572	NCKAP5
2	177750001	177800000	0.33603	NCKAP5
2	178225001	178275000	0.350641	NCKAP5
2	178000001	178050000	0.368507	NCKAP5
2	178175001	178225000	0.423552	NCKAP5
2	178250001	178300000	0.442963	NCKAP5
2	178150001	178200000	0.444724	NCKAP5
2	178125001	178175000	0.473066	NCKAP5
2	178100001	178150000	0.505524	NCKAP5
2	178025001	178075000	0.544755	NCKAP5
2	178075001	178125000	0.659439	NCKAP5
2	178050001	178100000	0.762111	NCKAP5
2	111475001	111525000	0.312732	NEK1
2	82825001	82875000	0.228875	NFIB
2	82625001	82675000	0.234608	NFIB
2	82650001	82700000	0.259218	NFIB
2	82525001	82575000	0.300673	NFIB
2	82675001	82725000	0.328648	NFIB
2	82700001	82750000	0.3299	NFIB
2	82875001	82925000	0.331463	NFIB
2	82850001	82900000	0.668534	NFIB
2	37850001	37900000	0.268629	NFX1
2	42050001	42100000	0.321312	NKX2-6
2	42075001	42125000	0.428694	NKX2-6
2	42050001	42100000	0.321312	NKX3-1
2	42075001	42125000	0.428694	NKX3-1
2	204525001	204575000	0.26586	NOP58
2	204600001	204650000	0.345268	NOP58
2	204550001	204600000	0.497827	NOP58
2	204575001	204625000	0.639985	NOP58
2	140525001	140575000	0.24255	NOSTRIN
2	140500001	140550000	0.379778	NOSTRIN
2	52725001	52775000	0.225741	NPR2
2	52700001	52750000	0.262117	NPR2
2	171925001	171975000	0.236045	NXPH2
2	227875001	227925000	0.293074	NYAP2
2	28825001	28875000	0.262344	OGN
2	28825001	28875000	0.262344	OMD
2	28800001	28850000	0.271905	OMD
2	161500001	161550000	0.244778	ORC4
2	248975001	249025000	0.276543	PADI1
2	249050001	249100000	0.376314	PADI1
2	249000001	249050000	0.447899	PADI1
2	249025001	249075000	0.59278	PADI1
2	248975001	249025000	0.276543	PADI3
2	249000001	249050000	0.447899	PADI3
2	224325001	224375000	0.509362	PAX3
2	224350001	224400000	1.02158	PAX3
2	127650001	127700000	0.231795	PDE1A
2	127675001	127725000	0.262181	PDE1A
2	233475001	233525000	0.234558	PDE6D
2	137300001	137350000	0.264817	PDK1
2	218100001	218150000	0.328477	PECR
2	218075001	218125000	0.445474	PECR
2	218050001	218100000	0.511069	PECR
2	231025001	231075000	0.257435	PID1
2	230950001	231000000	0.27672	PID1
2	230925001	230975000	0.37831	PID1
2	231075001	231125000	0.406891	PID1
2	231050001	231100000	0.461576	PID1
2	245700001	245750000	0.237956	PINK1
2	246275001	246325000	0.261742	PLA2G2D
2	73475001	73525000	0.272493	PLGRKT
2	73500001	73550000	0.296795	PLGRKT
2	117600001	117650000	0.27303	POLR2D
2	117575001	117625000	0.45815	POLR2D
2	127650001	127700000	0.231795	PPP1R1C
2	127675001	127725000	0.262181	PPP1R1C
2	232825001	232875000	0.232099	PSMD1
2	232800001	232850000	0.276995	PSMD1
2	11950001	12000000	0.230729	PTGR1
2	13875001	13925000	0.373249	PTPN3
2	13850001	13900000	0.510735	PTPN3
2	13825001	13875000	0.518604	PTPN3
2	185275001	185325000	0.247335	PTPN4
2	185250001	185300000	0.279906	PTPN4
2	77650001	77700000	0.248034	PTPRD
2	76375001	76425000	0.269643	PTPRD
2	76225001	76275000	0.272471	PTPRD
2	76200001	76250000	0.338559	PTPRD
2	75900001	75950000	0.357895	PTPRD
2	75925001	75975000	0.378025	PTPRD
2	77550001	77600000	0.428464	PTPRD
2	175050001	175100000	0.236978	R3HDM1
2	175125001	175175000	0.23916	R3HDM1
2	175100001	175150000	0.322634	R3HDM1
2	74175001	74225000	0.307037	RANBP6
2	74150001	74200000	0.349854	RANBP6
2	74200001	74250000	0.358815	RANBP6
2	74125001	74175000	0.377134	RANBP6
2	244800001	244850000	0.249491	RAP1GAP
2	43425001	43475000	0.286297	REEP4
2	71775001	71825000	0.297735	RFX3
2	71825001	71875000	0.358965	RFX3
2	71800001	71850000	0.360496	RFX3
2	71575001	71625000	0.380204	RFX3
2	71600001	71650000	0.481519	RFX3
2	71525001	71575000	0.520663	RFX3
2	71750001	71800000	0.542562	RFX3
2	71550001	71600000	0.698942	RFX3
2	71700001	71750000	0.715238	RFX3
2	71675001	71725000	0.785853	RFX3
2	71725001	71775000	0.810037	RFX3
2	71625001	71675000	0.953422	RFX3
2	71650001	71700000	1.08535	RFX3
2	10050001	10100000	0.281858	RGS3
2	10150001	10200000	0.409288	RGS3
2	10075001	10125000	0.444477	RGS3
2	10100001	10150000	0.445002	RGS3
2	10125001	10175000	0.451345	RGS3
2	229050001	229100000	0.226407	RHBDD1
2	229075001	229125000	0.248435	RHBDD1
2	101575001	101625000	0.274654	RIGI
2	73475001	73525000	0.272493	RLN1
2	73500001	73550000	0.296795	RLN1
2	52125001	52175000	0.230668	RNF38
2	52100001	52150000	0.246065	RNF38
2	52075001	52125000	0.249266	RNF38
2	62025001	62075000	0.356697	RORB
2	241700001	241750000	0.276071	RUNX3
2	143400001	143450000	0.230316	SCN1A
2	107225001	107275000	0.282192	SCRG1
2	107250001	107300000	0.310885	SCRG1
2	107275001	107325000	0.396336	SCRG1
2	107200001	107250000	0.440424	SCRG1
2	130825001	130875000	0.318975	SESTD1
2	43425001	43475000	0.286297	SFTPC
2	240550001	240600000	0.394116	SH3BGRL3
2	86125001	86175000	0.231964	SH3GL2
2	175001	225000	0.291104	SH3YL1
2	125001	175000	0.323624	SH3YL1
2	75001	125000	0.34244	SH3YL1
2	100001	150000	0.346898	SH3YL1
2	150001	200000	0.573069	SH3YL1
2	11700001	11750000	0.248593	SHOC1
2	239825001	239875000	0.280325	SLC9A1
2	239800001	239850000	0.285408	SLC9A1
2	70225001	70275000	0.229978	SMARCA2
2	18875001	18925000	0.261849	SMC2
2	18900001	18950000	0.321294	SMC2
2	52625001	52675000	0.250698	SPAAR
2	52600001	52650000	0.393984	SPAAR
2	52725001	52775000	0.225741	SPAG8
2	52700001	52750000	0.262117	SPAG8
2	232825001	232875000	0.232099	SPATA3
2	232800001	232850000	0.276995	SPATA3
2	72925001	72975000	0.242843	SPATA6L
2	140500001	140550000	0.379778	SPC25
2	37850001	37900000	0.268629	SPINK4
2	41875001	41925000	0.243752	STC1
2	198375001	198425000	0.241844	STK17B
2	47875001	47925000	0.330351	STX17
2	204525001	204575000	0.26586	SUMO1
2	204550001	204600000	0.497827	SUMO1
2	50250001	50300000	0.225423	TDRD7
2	50200001	50250000	0.281822	TDRD7
2	50225001	50275000	0.301049	TDRD7
2	47525001	47575000	0.287272	TEX10
2	173650001	173700000	0.229655	THSD7B
2	246625001	246675000	0.243922	TMCO4
2	246725001	246775000	0.299627	TMCO4
2	246650001	246700000	0.361605	TMCO4
2	194475001	194525000	0.333672	TMEFF2
2	218100001	218150000	0.328477	TMEM169
2	218125001	218175000	0.334969	TMEM169
2	218075001	218125000	0.445474	TMEM169
2	235275001	235325000	0.288955	TMEM234
2	235300001	235350000	0.342678	TMEM234
2	52700001	52750000	0.262117	TMEM8B
2	50025001	50075000	0.229494	TMOD1
2	50000001	50050000	0.660476	TMOD1
2	49775001	49825000	0.227249	TRMO
2	49750001	49800000	0.31512	TRMO
2	49725001	49775000	0.322402	TRMO
2	61550001	61600000	0.317441	TRNAC-ACA_38
2	118475001	118525000	0.225928	TRNAC-ACA_44
2	118500001	118550000	0.311607	TRNAC-ACA_44
2	168950001	169000000	0.41157	TRNAC-ACA_48
2	22875001	22925000	0.284408	TRNAC-GCA_22
2	129600001	129650000	0.244976	TRNAC-GCA_37
2	129525001	129575000	0.309561	TRNAC-GCA_37
2	129500001	129550000	0.356179	TRNAC-GCA_37
2	223125001	223175000	0.260224	TRNAC-GCA_49
2	223100001	223150000	0.323748	TRNAC-GCA_49
2	117600001	117650000	0.27303	TRNAE-UUC_23
2	117575001	117625000	0.45815	TRNAE-UUC_23
2	246750001	246800000	0.229097	TRNAE-UUC_30
2	246725001	246775000	0.299627	TRNAE-UUC_30
2	101575001	101625000	0.274654	TRNAG-UCC_20
2	101550001	101600000	0.610619	TRNAG-UCC_20
2	52125001	52175000	0.230668	TRNAK-CUU_2
2	236025001	236075000	0.363052	TRNAQ-CUG_10
2	247750001	247800000	0.254415	TRNAR-UCG_1
2	205250001	205300000	0.301004	TRNAR-UCU_2
2	205275001	205325000	0.407234	TRNAR-UCU_2
2	129600001	129650000	0.244976	TRNAS-ACU
2	129525001	129575000	0.309561	TRNAS-ACU
2	129625001	129675000	0.331546	TRNAS-ACU
2	129500001	129550000	0.356179	TRNAS-ACU
2	90550001	90600000	0.29571	TRNAS-GCU_1
2	90525001	90575000	0.320965	TRNAS-GCU_1
2	218300001	218350000	0.386653	TRNAS-GGA_62
2	233475001	233525000	0.234558	TRNAS-GGA_67
2	202175001	202225000	0.255849	TRNAW-CCA_39
2	202200001	202250000	0.266234	TRNAW-CCA_39
2	61900001	61950000	0.285701	TRPM6
2	62025001	62075000	0.356697	TRPM6
2	50025001	50075000	0.229494	TSTD2
2	49975001	50025000	0.524921	TSTD2
2	50000001	50050000	0.660476	TSTD2
2	235325001	235375000	0.252811	TXLNA
2	235300001	235350000	0.342678	TXLNA
2	202300001	202350000	0.256839	TYW5
2	202250001	202300000	0.257606	TYW5
2	202275001	202325000	0.322272	TYW5
2	128925001	128975000	0.231443	UBE2E3
2	240550001	240600000	0.394116	UBXN11
2	175050001	175100000	0.236978	UBXN4
2	175025001	175075000	0.293696	UBXN4
2	175100001	175150000	0.322634	UBXN4
2	244800001	244850000	0.249491	USP48
2	245975001	246025000	0.245348	VWA5B1
2	246000001	246050000	0.283981	VWA5B1
2	246050001	246100000	0.289825	VWA5B1
2	246025001	246075000	0.392387	VWA5B1
2	226050001	226100000	0.352094	WDFY1
2	49950001	50000000	0.264332	XPA
2	49975001	50025000	0.524921	XPA
2	50000001	50050000	0.660476	XPA
2	218225001	218275000	0.23785	XRCC5
2	218175001	218225000	0.276057	XRCC5
2	218200001	218250000	0.283512	XRCC5
2	218150001	218200000	0.289199	XRCC5
2	218100001	218150000	0.328477	XRCC5
2	218125001	218175000	0.334969	XRCC5
2	51275001	51325000	0.227478	ZBTB5
2	122900001	122950000	0.281202	ZC3H15
2	236025001	236075000	0.363052	ZCCHC17
2	208375001	208425000	0.227389	ZDBF2
2	208425001	208475000	0.33736	ZDBF2
2	208400001	208450000	0.586032	ZDBF2
2	16275001	16325000	0.234775	ZNF462
2	16225001	16275000	0.482644	ZNF462
2	16250001	16300000	0.798937	ZNF462
2	11950001	12000000	0.230729	ZNF483
2	9900001	9950000	0.264117	ZNF618
2	9875001	9925000	0.276137	ZNF618
2	10050001	10100000	0.281858	ZNF618
2	122450001	122500000	0.325459	ZSWIM2
2	122500001	122550000	0.49154	ZSWIM2
2	122525001	122575000	0.545098	ZSWIM2
2	122475001	122525000	0.633314	ZSWIM2
2	122575001	122625000	0.634768	ZSWIM2
2	122550001	122600000	0.767157	ZSWIM2
3	5775001	5825000	0.312158	ABL1
3	225950001	226000000	0.301174	ACR
3	209625001	209675000	0.270489	ACRBP
3	104225001	104275000	0.241591	ADRA2B
3	104200001	104250000	0.254496	ADRA2B
3	104175001	104225000	0.370521	ADRA2B
3	217450001	217500000	0.263309	ADSL
3	217475001	217525000	0.280647	ADSL
3	46875001	46925000	0.256939	AHSA2P
3	46850001	46900000	0.276394	AHSA2P
3	46825001	46875000	0.306275	AHSA2P
3	4025001	4075000	0.243517	AK8
3	4050001	4100000	0.324187	AK8
3	36975001	37025000	0.275119	ALK
3	36625001	36675000	0.275711	ALK
3	36950001	37000000	0.275833	ALK
3	36600001	36650000	0.291139	ALK
3	36575001	36625000	0.308433	ALK
3	750001	800000	0.353479	ANAPC2
3	700001	750000	0.670292	ANAPC2
3	725001	775000	0.917656	ANAPC2
3	169500001	169550000	0.229987	ANKS1B
3	168500001	168550000	0.29144	ANKS1B
3	169600001	169650000	0.299167	ANKS1B
3	168625001	168675000	0.302882	ANKS1B
3	169625001	169675000	0.302931	ANKS1B
3	169550001	169600000	0.448346	ANKS1B
3	169525001	169575000	0.63289	ANKS1B
3	170075001	170125000	0.230284	ANO4
3	170100001	170150000	0.239824	ANO4
3	170275001	170325000	0.393133	ANO4
3	170250001	170300000	0.48383	ANO4
3	39050001	39100000	0.254748	ANTXR1
3	39125001	39175000	0.303197	ANTXR1
3	39025001	39075000	0.384752	ANTXR1
3	39100001	39150000	0.401076	ANTXR1
3	221200001	221250000	0.239571	ARHGAP8
3	221275001	221325000	0.254119	ARHGAP8
3	138450001	138500000	0.273501	ASB8
3	172275001	172325000	0.23025	ASCL1
3	172325001	172375000	0.23523	ASCL1
3	176600001	176650000	0.297445	ASCL4
3	104200001	104250000	0.254496	ASTL
3	104175001	104225000	0.370521	ASTL
3	104150001	104200000	0.611715	ASTL
3	201125001	201175000	0.234788	ATF7IP
3	132850001	132900000	0.23241	ATP5MC2
3	132825001	132875000	0.257743	ATP5MC2
3	132875001	132925000	0.2833	ATP5MC2
3	132900001	132950000	0.390776	ATP5MC2
3	19900001	19950000	0.231636	ATP6V1C2
3	19800001	19850000	0.27369	ATP6V1C2
3	222000001	222050000	0.246514	ATXN10
3	222025001	222075000	0.256129	ATXN10
3	221975001	222025000	0.290022	ATXN10
3	215675001	215725000	0.268451	BAIAP2L2
3	215650001	215700000	0.324894	BAIAP2L2
3	169600001	169650000	0.299167	BLTP3B
3	169625001	169675000	0.302931	BLTP3B
3	188125001	188175000	0.228423	BMAL2
3	188150001	188200000	0.385662	BMAL2
3	176700001	176750000	0.284582	BPIFC
3	176600001	176650000	0.297445	BPIFC
3	176625001	176675000	0.355472	BPIFC
3	176675001	176725000	0.452812	BPIFC
3	176650001	176700000	0.516477	BPIFC
3	193175001	193225000	0.240362	C2CD5
3	193150001	193200000	0.259772	C2CD5
3	193275001	193325000	0.27131	C2CD5
3	193300001	193350000	0.299408	C2CD5
3	20150001	20200000	0.235763	C3H2orf50
3	20125001	20175000	0.27665	C3H2orf50
3	46875001	46925000	0.256939	C3H2orf74
3	216950001	217000000	0.299867	CACNA1I
3	216925001	216975000	0.331118	CACNA1I
3	132825001	132875000	0.257743	CALCOCO1
3	67950001	68000000	0.226763	CCDC85A
3	68100001	68150000	0.238999	CCDC85A
3	67925001	67975000	0.244366	CCDC85A
3	67650001	67700000	0.254989	CCDC85A
3	211550001	211600000	0.243554	CCND2
3	46275001	46325000	0.263872	CCT4
3	46250001	46300000	0.286211	CCT4
3	215200001	215250000	0.384256	CDC42EP1
3	215225001	215275000	0.391566	CDC42EP1
3	215250001	215300000	0.595567	CDC42EP1
3	163500001	163550000	0.277059	CDK2
3	163550001	163600000	0.539191	CDK2
3	43250001	43300000	0.325715	CEP68
3	68550001	68600000	0.311765	CFAP36
3	60375001	60425000	0.233515	CHCHD5
3	209625001	209675000	0.270489	CHD4
3	104075001	104125000	0.267498	CIAO1
3	104050001	104100000	0.268728	CIAO1
3	104100001	104150000	0.367893	CIAO1
3	675001	725000	0.248768	CIMIP2A
3	700001	750000	0.670292	CIMIP2A
3	60200001	60250000	0.234357	CKAP2L
3	60175001	60225000	0.242418	CKAP2L
3	207225001	207275000	0.429723	CLEC4A
3	207250001	207300000	0.46908	CLEC4A
3	207275001	207325000	0.303121	CLEC4D
3	207225001	207275000	0.429723	CLEC4D
3	207250001	207300000	0.46908	CLEC4D
3	207325001	207375000	0.281076	CLEC4E
3	207275001	207325000	0.303121	CLEC4E
3	207250001	207300000	0.46908	CLEC4E
3	207225001	207275000	0.429723	CLEC6A
3	207250001	207300000	0.46908	CLEC6A
3	102825001	102875000	0.25692	CNGA3
3	102850001	102900000	0.287584	CNGA3
3	102775001	102825000	0.287938	CNGA3
3	146175001	146225000	0.254963	CNTN1
3	138550001	138600000	0.236364	COL2A1
3	138525001	138575000	0.271219	COL2A1
3	46275001	46325000	0.263872	COMMD1
3	46250001	46300000	0.286211	COMMD1
3	46075001	46125000	0.400648	COMMD1
3	46125001	46175000	0.440919	COMMD1
3	46100001	46150000	0.516752	COMMD1
3	212050001	212100000	0.259615	CRACR2A
3	212075001	212125000	0.278745	CRACR2A
3	212100001	212150000	0.45721	CRACR2A
3	87575001	87625000	0.482982	CRIM1
3	87550001	87600000	0.501074	CRIM1
3	176000001	176050000	0.245605	CRY1
3	175950001	176000000	0.324191	CRY1
3	175975001	176025000	0.432383	CRY1
3	215900001	215950000	0.535214	CSNK1E
3	51825001	51875000	0.251015	CTNNA2
3	51775001	51825000	0.329319	CTNNA2
3	51800001	51850000	0.355146	CTNNA2
3	14125001	14175000	0.302079	DAB2IP
3	14100001	14150000	0.505385	DAB2IP
3	14075001	14125000	0.572612	DAB2IP
3	127575001	127625000	0.335906	DCN
3	127600001	127650000	0.376807	DCN
3	24000001	24050000	0.23136	DDX1
3	23975001	24025000	0.289219	DDX1
3	24050001	24100000	0.293931	DDX1
3	24025001	24075000	0.345823	DDX1
3	212825001	212875000	0.486647	DDX11
3	12050001	12100000	0.3815	DENND1A
3	183975001	184025000	0.300848	DENND5B
3	184000001	184050000	0.408631	DENND5B
3	163550001	163600000	0.539191	DGKA
3	182700001	182750000	0.243782	DNM1L
3	182600001	182650000	0.257779	DNM1L
3	182725001	182775000	0.269606	DNM1L
3	32575001	32625000	0.259912	DNMT3A
3	32600001	32650000	0.273286	DNMT3A
3	7450001	7500000	0.381303	DOLK
3	7425001	7475000	0.404342	DOLK
3	7375001	7425000	0.236667	DOLPP1
3	775001	825000	0.298411	DPP7
3	104100001	104150000	0.367893	DUSP2
3	104175001	104225000	0.370521	DUSP2
3	104125001	104175000	0.491394	DUSP2
3	104150001	104200000	0.611715	DUSP2
3	7675001	7725000	0.348262	DYNC2I2
3	7700001	7750000	0.454702	DYNC2I2
3	7725001	7775000	0.561899	DYNC2I2
3	32575001	32625000	0.259912	EFR3B
3	32600001	32650000	0.273286	EFR3B
3	45275001	45325000	0.970074	EHBP1
3	45250001	45300000	0.979879	EHBP1
3	45200001	45250000	1.05623	EHBP1
3	45350001	45400000	1.1289	EHBP1
3	45300001	45350000	1.3236	EHBP1
3	45225001	45275000	1.33178	EHBP1
3	45325001	45375000	1.84236	EHBP1
3	216950001	217000000	0.299867	ENTHD1
3	216925001	216975000	0.331118	ENTHD1
3	163425001	163475000	0.251661	ERBB3
3	163450001	163500000	0.367036	ERBB3
3	193175001	193225000	0.240362	ETNK1
3	193150001	193200000	0.259772	ETNK1
3	94325001	94375000	0.247792	EXOC6B
3	94125001	94175000	0.295406	EXOC6B
3	94075001	94125000	0.38825	EXOC6B
3	94100001	94150000	0.40049	EXOC6B
3	58775001	58825000	0.23521	FABP1
3	46275001	46325000	0.263872	FAM161A
3	46250001	46300000	0.286211	FAM161A
3	217175001	217225000	0.23377	FAM83F
3	217150001	217200000	0.301624	FAM83F
3	65725001	65775000	0.231602	FANCL
3	65925001	65975000	0.252217	FANCL
3	65775001	65825000	0.4785	FANCL
3	65750001	65800000	0.555234	FANCL
3	185925001	185975000	0.227949	FAR2
3	176700001	176750000	0.284582	FBXO7
3	176675001	176725000	0.452812	FBXO7
3	176650001	176700000	0.516477	FBXO7
3	182700001	182750000	0.243782	FGD4
3	182725001	182775000	0.269606	FGD4
3	182800001	182850000	0.424157	FGD4
3	182825001	182875000	0.43465	FGD4
3	211550001	211600000	0.243554	FGF23
3	211525001	211575000	0.273983	FGF23
3	5725001	5775000	0.283335	FIBCD1
3	5775001	5825000	0.312158	FIBCD1
3	34475001	34525000	0.266617	FNDC4
3	76125001	76175000	0.233369	FOXN2
3	76100001	76150000	0.313815	FOXN2
3	211250001	211300000	0.262551	GALNT8
3	211275001	211325000	0.290908	GALNT8
3	8700001	8750000	0.238021	GARNL3
3	8725001	8775000	0.288568	GARNL3
3	8750001	8800000	0.32558	GARNL3
3	28525001	28575000	0.235741	GDF7
3	28500001	28550000	0.256771	GDF7
3	215300001	215350000	0.515057	GGA1
3	215250001	215300000	0.595567	GGA1
3	215275001	215325000	0.712608	GGA1
3	7775001	7825000	0.398923	GLE1
3	217150001	217200000	0.301624	GRAP2
3	775001	825000	0.298411	GRIN1
3	750001	800000	0.353479	GRIN1
3	725001	775000	0.917656	GRIN1
3	154225001	154275000	0.300319	HMGA2
3	154100001	154150000	0.3624	HMGA2
3	154250001	154300000	0.368584	HMGA2
3	154050001	154100000	0.422317	HMGA2
3	154075001	154125000	0.452729	HMGA2
3	132425001	132475000	0.370662	HOXC5
3	19575001	19625000	0.227028	HPCAL1
3	19300001	19350000	0.228368	HPCAL1
3	28525001	28575000	0.235741	HS1BP3
3	28500001	28550000	0.256771	HS1BP3
3	34450001	34500000	0.242935	IFT172
3	34475001	34525000	0.266617	IFT172
3	180775001	180825000	0.242753	IFT27
3	163500001	163550000	0.277059	IKZF4
3	163450001	163500000	0.367036	IKZF4
3	163475001	163525000	0.406717	IKZF4
3	60200001	60250000	0.234357	IL1A
3	60175001	60225000	0.242418	IL1A
3	60200001	60250000	0.234357	IL1B
3	60175001	60225000	0.242418	IL1B
3	60100001	60150000	0.266773	IL1B
3	99475001	99525000	0.322785	IL1RL2
3	102825001	102875000	0.25692	INPP4A
3	102775001	102825000	0.287938	INPP4A
3	102725001	102775000	0.33275	INPP4A
3	102750001	102800000	0.483963	INPP4A
3	212850001	212900000	0.359292	IQSEC3
3	212825001	212875000	0.486647	IQSEC3
3	104050001	104100000	0.268728	ITPRIPL1
3	104000001	104050000	0.287082	ITPRIPL1
3	104025001	104075000	0.288881	ITPRIPL1
3	111075001	111125000	0.30086	KCNC2
3	111100001	111150000	0.369538	KCNC2
3	215925001	215975000	0.38826	KCNJ4
3	215900001	215950000	0.535214	KCNJ4
3	215925001	215975000	0.38826	KDELR3
3	58350001	58400000	0.526014	KDM3A
3	58325001	58375000	0.792903	KDM3A
3	18250001	18300000	0.228713	KIDINS220
3	18225001	18275000	0.264652	KIDINS220
3	58775001	58825000	0.23521	KRCC1
3	58725001	58775000	0.284431	KRCC1
3	58750001	58800000	0.362454	KRCC1
3	133725001	133775000	0.232547	KRT2
3	134125001	134175000	0.269224	KRT80
3	134175001	134225000	0.292479	KRT80
3	134150001	134200000	0.296163	KRT80
3	34450001	34500000	0.242935	KRTCAP3
3	34475001	34525000	0.266617	KRTCAP3
3	28525001	28575000	0.235741	LDAH
3	28500001	28550000	0.256771	LDAH
3	28550001	28600000	0.281983	LDAH
3	28575001	28625000	0.726328	LDAH
3	215300001	215350000	0.515057	LGALS1
3	215325001	215375000	1.01439	LGALS1
3	215350001	215400000	1.0929	LGALS1
3	215225001	215275000	0.391566	LGALS2
3	215250001	215300000	0.595567	LGALS2
3	215275001	215325000	0.712608	LGALS2
3	107700001	107750000	0.3177	LGR5
3	107550001	107600000	0.414449	LGR5
3	107675001	107725000	0.422774	LGR5
3	107575001	107625000	0.475821	LGR5
3	189825001	189875000	0.292205	LMNTD1
3	205600001	205650000	0.232747	LOC101102973
3	205625001	205675000	0.277483	LOC101102973
3	205600001	205650000	0.232747	LOC101103227
3	205625001	205675000	0.277483	LOC101103227
3	163800001	163850000	0.244087	LOC101105405
3	163800001	163850000	0.244087	LOC101105903
3	163800001	163850000	0.244087	LOC101106159
3	58350001	58400000	0.526014	LOC101107266
3	58725001	58775000	0.284431	LOC101108205
3	675001	725000	0.248768	LOC101109086
3	700001	750000	0.670292	LOC101109086
3	725001	775000	0.917656	LOC101109086
3	133725001	133775000	0.232547	LOC101109951
3	133725001	133775000	0.232547	LOC101110219
3	59475001	59525000	0.240684	LOC101110577
3	93825001	93875000	0.285999	LOC101110922
3	93850001	93900000	0.313126	LOC101110922
3	94075001	94125000	0.38825	LOC101110922
3	94100001	94150000	0.40049	LOC101110922
3	13100001	13150000	0.236608	LOC101111948
3	13100001	13150000	0.236608	LOC101112207
3	218975001	219025000	0.346697	LOC101112384
3	219000001	219050000	0.433335	LOC101112384
3	134125001	134175000	0.269224	LOC101112469
3	134125001	134175000	0.269224	LOC101112716
3	134150001	134200000	0.296163	LOC101112716
3	134125001	134175000	0.269224	LOC101113055
3	127975001	128025000	0.24622	LOC101113221
3	128000001	128050000	0.386876	LOC101113221
3	44275001	44325000	0.225628	LOC101115106
3	44250001	44300000	0.235247	LOC101115106
3	44225001	44275000	0.275897	LOC101115106
3	163800001	163850000	0.244087	LOC101115952
3	13100001	13150000	0.236608	LOC101116470
3	13125001	13175000	0.260793	LOC101116470
3	13100001	13150000	0.236608	LOC101116720
3	13125001	13175000	0.260793	LOC101116720
3	13100001	13150000	0.236608	LOC101116979
3	13125001	13175000	0.260793	LOC101116979
3	13100001	13150000	0.236608	LOC101117238
3	13125001	13175000	0.260793	LOC101117238
3	208975001	209025000	0.234701	LOC101117316
3	104575001	104625000	0.26193	LOC101117493
3	43375001	43425000	0.242317	LOC101117920
3	43400001	43450000	0.376076	LOC101117920
3	205600001	205650000	0.232747	LOC101120999
3	97075001	97125000	0.236002	LOC101122263
3	97025001	97075000	0.286405	LOC101122263
3	97050001	97100000	0.328482	LOC101122263
3	108300001	108350000	0.234551	LOC101122347
3	108275001	108325000	0.241104	LOC101122347
3	108075001	108125000	0.313234	LOC101122347
3	132850001	132900000	0.23241	LOC101123619
3	132825001	132875000	0.257743	LOC101123619
3	132875001	132925000	0.2833	LOC101123619
3	132975001	133025000	0.366036	LOC101123619
3	132900001	132950000	0.390776	LOC101123619
3	132950001	133000000	0.409747	LOC101123619
3	132925001	132975000	0.427499	LOC101123619
3	13125001	13175000	0.260793	LOC105601967
3	775001	825000	0.298411	LOC105605821
3	750001	800000	0.353479	LOC105605821
3	76600001	76650000	0.303562	LOC105606943
3	127625001	127675000	0.284417	LOC105607925
3	127575001	127625000	0.335906	LOC105607925
3	127600001	127650000	0.376807	LOC105607925
3	43400001	43450000	0.376076	LOC105608151
3	209625001	209675000	0.270489	LOC105608590
3	215300001	215350000	0.515057	LOC105609488
3	215275001	215325000	0.712608	LOC105609488
3	215225001	215275000	0.391566	LOC105609489
3	215250001	215300000	0.595567	LOC105609489
3	215275001	215325000	0.712608	LOC105609489
3	215175001	215225000	0.353749	LOC105610007
3	215200001	215250000	0.384256	LOC105610007
3	132400001	132450000	0.331533	LOC105611011
3	132425001	132475000	0.370662	LOC105611011
3	132400001	132450000	0.331533	LOC105611012
3	132425001	132475000	0.370662	LOC105611012
3	132400001	132450000	0.331533	LOC105611015
3	11150001	11200000	0.232772	LOC105611269
3	11125001	11175000	0.25713	LOC105611269
3	105550001	105600000	0.246625	LOC105611978
3	105575001	105625000	0.562734	LOC105611978
3	207350001	207400000	0.243449	LOC105612575
3	207325001	207375000	0.281076	LOC105612575
3	205000001	205050000	0.286936	LOC105613001
3	36975001	37025000	0.275119	LOC105613145
3	36950001	37000000	0.275833	LOC105613145
3	70100001	70150000	0.271876	LOC105613853
3	104075001	104125000	0.267498	LOC105614683
3	104100001	104150000	0.367893	LOC105614683
3	104125001	104175000	0.491394	LOC105614683
3	215175001	215225000	0.353749	LOC105614866
3	215600001	215650000	0.248871	LOC105614868
3	215625001	215675000	0.27151	LOC105614868
3	215650001	215700000	0.324894	LOC105614868
3	176775001	176825000	0.623319	LOC105614892
3	176750001	176800000	0.652088	LOC105614892
3	217450001	217500000	0.263309	LOC106991094
3	217475001	217525000	0.280647	LOC106991094
3	105550001	105600000	0.246625	LOC114108643
3	105575001	105625000	0.562734	LOC114108643
3	169600001	169650000	0.299167	LOC114109697
3	169625001	169675000	0.302931	LOC114109697
3	151375001	151425000	0.256805	LOC114113633
3	151350001	151400000	0.295362	LOC114113633
3	151400001	151450000	0.319621	LOC114113633
3	205000001	205050000	0.286936	LOC114113674
3	675001	725000	0.248768	LOC114113841
3	700001	750000	0.670292	LOC114113841
3	725001	775000	0.917656	LOC114113841
3	81075001	81125000	0.230939	LOC114113941
3	81125001	81175000	0.233387	LOC114113941
3	81150001	81200000	0.2362	LOC114113941
3	132850001	132900000	0.23241	LOC114113972
3	132825001	132875000	0.257743	LOC114113972
3	182600001	182650000	0.257779	LOC114114036
3	182575001	182625000	0.265121	LOC114114036
3	215675001	215725000	0.268451	LOC114114079
3	215625001	215675000	0.27151	LOC114114079
3	215650001	215700000	0.324894	LOC114114079
3	218975001	219025000	0.346697	LOC114114084
3	218975001	219025000	0.346697	LOC114114086
3	219000001	219050000	0.433335	LOC114114086
3	219025001	219075000	0.472368	LOC114114086
3	46250001	46300000	0.286211	LOC114114142
3	46475001	46525000	0.444021	LOC114114156
3	60275001	60325000	0.241673	LOC114114164
3	215175001	215225000	0.353749	LOC114114172
3	215200001	215250000	0.384256	LOC114114172
3	121300001	121350000	0.230547	LOC114114175
3	8700001	8750000	0.238021	LOC114114233
3	8675001	8725000	0.266276	LOC114114233
3	215200001	215250000	0.384256	LOC114114235
3	215225001	215275000	0.391566	LOC114114235
3	215250001	215300000	0.595567	LOC114114235
3	19575001	19625000	0.227028	LOC114114242
3	19600001	19650000	0.29102	LOC114114242
3	151225001	151275000	0.291994	LOC114114252
3	222000001	222050000	0.246514	LOC114114253
3	222025001	222075000	0.256129	LOC114114253
3	209625001	209675000	0.270489	LOC114114260
3	172325001	172375000	0.23523	LOC114114282
3	77125001	77175000	0.231799	LOC121818953
3	7650001	7700000	0.289006	LOC121818993
3	7675001	7725000	0.348262	LOC121818993
3	8575001	8625000	0.305908	LOC121818996
3	8600001	8650000	0.577761	LOC121818996
3	8700001	8750000	0.238021	LOC121818997
3	8725001	8775000	0.288568	LOC121818997
3	8750001	8800000	0.32558	LOC121818997
3	20150001	20200000	0.235763	LOC121819005
3	20125001	20175000	0.27665	LOC121819005
3	20300001	20350000	0.247342	LOC121819006
3	20275001	20325000	0.334281	LOC121819006
3	46275001	46325000	0.263872	LOC121819032
3	46250001	46300000	0.286211	LOC121819032
3	59475001	59525000	0.240684	LOC121819041
3	59500001	59550000	0.313996	LOC121819041
3	154350001	154400000	0.26216	LOC121819124
3	154300001	154350000	0.270858	LOC121819124
3	154225001	154275000	0.300319	LOC121819124
3	154375001	154425000	0.332762	LOC121819124
3	154275001	154325000	0.343888	LOC121819124
3	154100001	154150000	0.3624	LOC121819124
3	154250001	154300000	0.368584	LOC121819124
3	156950001	157000000	0.295332	LOC121819130
3	156975001	157025000	0.544958	LOC121819130
3	180775001	180825000	0.242753	LOC121819159
3	134125001	134175000	0.269224	LOC121819174
3	157100001	157150000	0.269771	LOC121819183
3	215925001	215975000	0.38826	LOC121819190
3	215900001	215950000	0.535214	LOC121819190
3	193175001	193225000	0.240362	LOC121819193
3	193150001	193200000	0.259772	LOC121819193
3	200275001	200325000	0.314411	LOC121819199
3	39125001	39175000	0.303197	LOC121819269
3	39100001	39150000	0.401076	LOC121819269
3	163425001	163475000	0.251661	LOC121819275
3	163450001	163500000	0.367036	LOC121819275
3	163475001	163525000	0.406717	LOC121819275
3	163425001	163475000	0.251661	LOC121819276
3	7375001	7425000	0.236667	LOC132659376
[truncated: 5,802 more rows]

## Sheet: Table S8
Supplementary Table S8. A summary of genes from XP-EHH in WAD
Chromosome	Starting position	Ending position	XP-EHH	Gene
1	100550001	100600001	2.86994	ADAMTSL4
1	265650001	265700001	2.67633	ADARB1
1	265700001	265750001	2.79428	ADARB1
1	5700001	5750001	2.71182	AGAP1
1	5450001	5500001	2.80027	AGAP1
1	5400001	5450001	3.10399	AGAP1
1	131050001	131100001	2.81681	APP
1	194850001	194900001	2.72901	ATP13A5
1	173600001	173650001	2.87383	BBX
1	173150001	173200001	2.97185	BBX
1	222150001	222200001	2.69937	BCHE
1	256650001	256700001	2.74893	BFSP2
1	100000001	100050001	3.1505	BOLA1
1	113500001	113550001	2.68226	C1H1orf226
1	113550001	113600001	3.13294	C1H1orf226
1	202750001	202800001	2.8113	C1H3orf70
1	202800001	202850001	2.8691	C1H3orf70
1	31400001	31450001	2.69268	C8A
1	31550001	31600001	2.73314	C8B
1	31600001	31650001	3.97425	C8B
1	273250001	273300001	2.76356	CAPN7
1	266400001	266450001	2.74209	COL6A1
1	14900001	14950001	2.80883	COL9A2
1	258550001	258600001	2.648	CPNE4
1	258200001	258250001	2.74915	CPNE4
1	258300001	258350001	2.8855	CPNE4
1	258400001	258450001	2.91464	CPNE4
1	258250001	258300001	2.92152	CPNE4
1	258350001	258400001	3.14907	CPNE4
1	258450001	258500001	3.17817	CPNE4
1	258100001	258150001	3.25322	CPNE4
1	258650001	258700001	3.63516	CPNE4
1	258600001	258650001	3.89614	CPNE4
1	8450001	8500001	2.64441	CSMD2
1	8950001	9000001	2.96537	CSMD2
1	187600001	187650001	3.37237	CSTA
1	31550001	31600001	2.73314	DAB1
1	32600001	32650001	2.76677	DAB1
1	31650001	31700001	3.04892	DAB1
1	31600001	31650001	3.97425	DAB1
1	274650001	274700001	2.6549	DAZL
1	164000001	164050001	3.08253	DCBLD2
1	27950001	28000001	2.67725	DMRTB1
1	74950001	75000001	2.6818	DPYD
1	75000001	75050001	3.0408	DPYD
1	75050001	75100001	3.63218	DPYD
1	261350001	261400001	3.05579	DSCAM
1	85900001	85950001	2.72502	EEIG2
1	278200001	278250001	3.49269	EFHB
1	8250001	8300001	2.84939	EFHD1
1	100550001	100600001	2.86994	ENSA
1	271500001	271550001	2.97858	ERG
1	238150001	238200001	2.8862	ERICH6
1	238200001	238250001	3.25314	ERICH6
1	69700001	69750001	3.49468	EVI5
1	267200001	267250001	2.95087	FBXO25
1	107950001	108000001	2.64731	FCRL4
1	34200001	34250001	2.95809	FGGY
1	34250001	34300001	2.97408	FGGY
1	31400001	31450001	2.69268	FYB2
1	31350001	31400001	4.34519	FYB2
1	69700001	69750001	3.49468	GFI1
1	69650001	69700001	3.60236	GFI1
1	215700001	215750001	2.8082	GHSR
1	8250001	8300001	2.84939	GIGYF2
1	237650001	237700001	2.82763	GPR171
1	55150001	55200001	2.64672	IFI44
1	110950001	111000001	2.87564	IGSF9
1	12650001	12700001	2.64063	INPP5B
1	190000001	190050001	3.3746	ITGB5
1	189500001	189550001	2.86974	KALRN
1	189800001	189850001	3.14358	KALRN
1	278300001	278350001	2.76362	KAT2B
1	278250001	278300001	3.15544	KAT2B
1	270650001	270700001	2.88531	KCNJ6
1	105050001	105100001	3.40026	KCNN3
1	28550001	28600001	2.99799	LDLRAD1
1	106100001	106150001	3.02874	LMNA
1	262450001	262500001	2.90902	LOC101102526
1	262500001	262550001	3.80347	LOC101102526
1	17550001	17600001	3.5121	LOC101103614
1	17600001	17650001	3.69966	LOC101103614
1	17550001	17600001	3.5121	LOC101104115
1	17600001	17650001	3.69966	LOC101104115
1	17600001	17650001	3.69966	LOC101104364
1	227150001	227200001	3.12047	LOC101104797
1	227100001	227150001	3.15618	LOC101104797
1	17750001	17800001	4.24431	LOC101105378
1	17750001	17800001	4.24431	LOC101105621
1	87000001	87050001	2.87926	LOC101108092
1	17750001	17800001	4.24431	LOC101108173
1	87000001	87050001	2.87926	LOC101108705
1	121150001	121200001	2.73134	LOC101111769
1	121300001	121350001	3.06721	LOC101111769
1	121250001	121300001	4.13941	LOC101111769
1	109300001	109350001	2.75291	LOC101111923
1	97200001	97250001	2.63977	LOC101112189
1	107800001	107850001	3.18962	LOC101112371
1	97200001	97250001	2.63977	LOC101112445
1	98450001	98500001	3.08531	LOC101113455
1	98450001	98500001	3.08531	LOC101113720
1	219500001	219550001	2.95166	LOC101114669
1	219550001	219600001	3.04168	LOC101114669
1	219450001	219500001	3.77311	LOC101114669
1	219400001	219450001	4.12284	LOC101114669
1	278250001	278300001	3.15544	LOC101115506
1	278200001	278250001	3.49269	LOC101115506
1	236800001	236850001	3.19355	LOC101115671
1	109350001	109400001	2.75917	LOC101117724
[truncated: 3,320 more rows]

## Sheet: Table S9
Supplementary Table S9. A summary of genes overlapped by FST, π ratio, and XP-EHH methods in common regions
[truncated: 2,409 more rows]

[truncated: 2 more sheets: Table S10, Table S11]
